# Supplementary material for: Persistently increased post-stress activity of paraventricular thalamic neurons is essential for the emergence of stress-induced alterations in behaviour
Source: PLoS Biol. 2025 Jan 21;23(1):e3002962. doi: 10.1371/journal.pbio.3002962 (PMC11750107; doi:10.1371/journal.pbio.3002962)
Supplement: S1 Data — (XLS) [file pbio.3002962.s020.xls]

## Sheet: 1d
BL	POSE
10.1213	66.681
5.1213	56.2122
2.233	75.2667
4.23	74
6.444	79
4.2322	80.2323
12.242	66.231
7.12323	44.234
3.12312	77.984
8.23123	81.2391
6.213	78.193
5.984	81.286
10.199	79.312
6.596	69.383

## Sheet: 1e
BL	POSE
4	57.3999
10	40.0741
3	67.1118
6	80.431
4	77.3123
3	88.4412
3	78.5133

## Sheet: 1f
BL	NOE
5.17	2.77
4.33	7.63
5.33	8.53
4	6.68
2	5.37

## Sheet: 1g
Home Cage	POST0 EYFP	POST0 SwiChR	NOE
10	794	0	3
8	112	0	0
0	45	0	0
0	167	0	8
0	217	0	9
0	1048	0
0	321	291
	112
	303
	24
	111
	21.2
	170
	111.2

## Sheet: 1h
Home Cage	POST0 EYFP	POST0 SwiChR	NOE
33	52.1167	19.2333	57.75
47	16.4833	33.5	52.1833
46	62.6167	21.7	45.4167
23	50.6833	49.5	21.9167
34	58.0833	16.2667
24.5	25.8	30.8833
	37.9167
	82
	56.9667
	113.983
	136.617
	29.55
	20.0167

## Sheet: 1i
Pre5	Laser ON
6.78132	5.54555
2.84009	3.18751
5.39731	1.29299
3.05312	1.96628
16.7843	4.26104
2.43325	1.09198
2.82496	1.56039

## Sheet: 1k
Home Cage	POST0 EYFP	POST0 SwiChR	NOE
26.5823	82.5397	13.0435	28.4553
21.7822	62.5	21.2766	31.9149
15.7895	58.9286	23.5955	32.6531
17.2727	61.3636	16.7598	38.1443
27.2727	85.5263	12.5	46.0784
35.7143	85.7143	25.2809
26.6667	56.1983

## Sheet: 1l
Home Cage	POST0 EYFP	POST0 SwiChR	NOE
126.822	621.448	576.166	282.052
117.508	640.441	614.173	274.198
114.015	669.495	809.84	213.289
79.2655	658.937	667.305	529.087
178.777	571.008	603.71	581.123
142.626	661.495
133.294	733.257

## Sheet: 1m
Home Cage	POST0 EYFP	POST0 SwiChR	NOE
112.6	209.3	272.9	122.4
45.9	251.7	132.6	20.1
20.4	307.4	74.6	34.4
40.1	267.7	67.7	91.83
43.6	184.4	201.74	127
7.4	245.82	278.01
6.3	253.04
