# Supplementary material for: Persistently increased post-stress activity of paraventricular thalamic neurons is essential for the emergence of stress-induced alterations in behaviour
Source: PLoS Biol. 2025 Jan 21;23(1):e3002962. doi: 10.1371/journal.pbio.3002962 (PMC11750107; doi:10.1371/journal.pbio.3002962)
Supplement: S2 Data — (XLS) [file pbio.3002962.s021.xls]

## Sheet: 2c
NOE	POST0
3.74	1.41
3.76	1.66
6.53	2.05
2.3	2.77
13.7	0.66
1.31	0.37
4.08	1.16
0.7	0.17
2.56

## Sheet: 2d
NOE	POST0
28.4	31.42
27.34	27.13
48.41	62.17
57.47	40.31
16.91	42.99
21.99	23.48
44.9	18.8
124.22	23.49
	33.3

## Sheet: 2f
Wake PRE5	Wake POST0
1.68601	0.815216
0.735935	0.476134
0.607061	0.106252
1.95442	2.51564
2.08064	2.2866
0.83627	0.745018
0.717793	0.438536
0.759959	0.691478
1.53899	1.58816
0.693485	0.265999
0.94614	0.769669
0.7394	0.160397
0.664864	0.951557
0.927381	1.85571
1.02493	1.84412
0.924506	1.67602
0.411217	1.45691
1.08603	1.95789
1.39567	1.96429
0.269303	1.59646

## Sheet: 2g
Nest PR5	Nest POST0
1.11403	0.578454
0.602502	0.427689
0.100336	0.023979
1.54657	2.18421
1.38798	2.59558
0.751385	0.879915
0.663494	0.662837
0.765854	0.861394
1.38018	1.85764
0.626985	0.254364
0.924662	0.971053
0.444656	0.160173
0.374386	1.28957
0.678863	0.958463
0.881165	1.38862
0.825521	1.01484
0.242421	1.20069
0.155607	0.937582
0.247535	0.908347
0.078047	0.989785

## Sheet: 2h
Sleep PRE5	Sleep POST0
0.931726	0.541807
0.509571	0.462065
0.062375	0.035942
1.63303	2.17168
1.38207	2.44105
0.515304	0.718747
0.408632	0.627854
0.473202	0.732966
1.1386	1.61895
0.242642	0.164847
0.581987	0.81485
0.419113	0.125336
0.227503	1.21024
1.12017	0.887466
1.02548	1.4993
0.814709	0.991874
0.377765	1.17354
0.369146	1.02737
0.393911	0.954287
0.268025	0.979345

## Sheet: 2i
Wake PRE5	Wake POST0
19.7167	8.125
7.07333	3.585
2.815	0.998333
19.7703	10.6104
18.1151	15.9221
8.4334	7.91332
6.15251	3.82967
7.4527	6.67714
15.2896	15.8823
5.64093	0.456472
10.3504	8
7.23745	0.80053
6.33591	10.1431
9.90156	67.99
11.4502	123.173
10.1054	77.1467
3.34051	68.7133
10.0775	46.995
12.078	41.4267
1.93653	57.8583

## Sheet: 2j
Nest PR5	Nest POST0
12.345	5.995
6.09167	3.525
0.468333	0.225
16.7289	10.3333
20.8222	17.8333
7.00258	9.51852
5.54323	5.61014
7.51226	8.41715
14.4452	19.616
4.55355	0.251462
10.1755	10.846
3.56516	0.641326
2.59613	14.7271
6.60641	10.2
9.41983	16.3
8.49854	11.3
1.27405	12.8
0.565598	9.7
1.38776	10.3
0.177843	11.6

## Sheet: 2k
Sleep PRE5	Sleep POST0
10.5858	5.4025
4.87667	4.00583
0.35	0.33875
17.2647	9.56
21.2919	21.6183
4.39016	7.42697
3.48407	6.03371
4.36333	7.03146
10.7378	16.827
1.35048	0.166292
5.58413	8.8382
3.37731	0.575281
1.24204	13.6674
9.77039	9.1
11.2747	18.8
8.36838	11.1
2.9535	13
3.04435	11
3.23748	10.9
2.21102	11.2
