# Supplementary material for: Persistently increased post-stress activity of paraventricular thalamic neurons is essential for the emergence of stress-induced alterations in behaviour
Source: PLoS Biol. 2025 Jan 21;23(1):e3002962. doi: 10.1371/journal.pbio.3002962 (PMC11750107; doi:10.1371/journal.pbio.3002962)
Supplement: S3 Data — (XLS) [file pbio.3002962.s022.xls]

## Sheet: 3d
Time	PRE														POST
15	5.13	4.22	3.15	6.65	4.77	2.87	4.84	1.85167	2.11357	2.13175	2.38	4.59	4.75	3.26	6.51	4.51	3.09	12.35	3.21	3.34	5.21	1.71796	2.64009	2.35291	2.8736	7.21868	4.6833	3.69757
30	3.14	2.43	2.41	1.42	2.96	2.48	2.39	1.66811	1.67317	1.83258	0.58	2.27	2.87	2.41	6.05	3.65	2.89	8.95	2.06	3.34	4.12	1.63363	2.28435	1.2009	1.70237	5.31079	3.53028	2.95879
45	0.49	1.79	1.93	0.31	1.89	2.06	0.68	1.7055	1.29156	1.73232	0.99	2.16	1.21	2.2	4.1	2.84	2.43	5.12	4.85	2.02	3.85	1.26273	1.60129	0.555136	1.04895	2.52473	1.52082	2.5166
60	0.58	1.23	1.48	0.24	0.63	1.77	0.13	1.61984	1.45476	1.01516	0.96	0.79	0.44	1.06	2.78	2.88	2.5	2.28	0.32	1.83	1.16	1.19827	0.894833	0.357719	1.00818	1.47788	0.626183	1.34728
75	0.24	0.46	0.88	0.31	0.11	0.92	0.15	1.18352	0.940383	1.00303	1.46	0.37	0.61	0.84	1.54	1.69	1.36	0.84	0.3	0.84	0.42	0.669893	1.02109	0.462364	1.01829	0.603753	1.25436	0.179582

## Sheet: 3e
PRE	POST
1.39226	1.54106
0.925981	0.997691
0.750104	0.792233
2.16642	3.7114
1.25921	1.10949
0.350523	0.499531
1.32258	1.398
0.810122	1.08036
1.45772	1.89181
1.45656	1.45992
0.563101	0.544065
0.555823	0.738834
0.535951	0.750751
0.453642	0.945183

## Sheet: 3f
PRE	POST
713.2	1035.67
500	1559.75
818.8	540.75
461	690.25
370.2	627.25
1118.8	1435.33
770	1551.5
1848	2574
1245.75	1862.75
369.4	569
1521.2	1552.5
239.8	1005.5
615.6	707.75
873.6	811

## Sheet: 3g
PRE	POST
12.12	1.3
41.4267	12.9667
27.8933	0
6.92	0
9.24	7.65
53.16	16.45
13.7	0
6.35	16.6
1.35	7.4
68.16	42.55
75.12	33
3.2	0
36.64	0
256.8	23.5

## Sheet: 3h
PRE	POST
162.8	171.8
58.1333	235.083
43.96	77.05
35.12	274.5
67.36	276.8
53.44	369.25
108.7	134.1
87.2	308.5
127.75	380.71
5.08	176.9
137.76	360.4
110.56	173.85
58.96	351.75
1.368	41.115

## Sheet: 3i
PRE	POST
3.6	24.75
4.8	6.5
0.8	9.5
1.4	15.25
5.6	6
4.2	10.25
0.2	3.25
5.25	9
4	7.75
3.75	13.25

## Sheet: 3j
PRE	POST
-2.02809	-2.09873
-2.03122	-2.05457
-2.0527	-2.14575
-1.8163	-1.8983
-2.04883	-2.05473
-2.09188	-2.06233
-2.1062	-2.03838
-1.75243	-1.93242
-1.90609	-2.21333
-1.67947	-1.89703
-2.08749	-2.09602
-2.22549	-2.08856
-2.2078	-2.11724
-2.15164	-2.02182
