# Supplementary material for: Persistently increased post-stress activity of paraventricular thalamic neurons is essential for the emergence of stress-induced alterations in behaviour
Source: PLoS Biol. 2025 Jan 21;23(1):e3002962. doi: 10.1371/journal.pbio.3002962 (PMC11750107; doi:10.1371/journal.pbio.3002962)
Supplement: S4 Data — (XLS) [file pbio.3002962.s023.xls]

## Sheet: 4c
PRE Wake	POST Wake	PRE Nest	POST Nest	PRE Sleep	POST Sleep
70.0551	27.0083	67.9617	27.9116	56.7217	24.5117
94.537	62.4832	90.9367	14.1494	71.9117	21.76
40.8862	32.3054	40.48	8.9436	34.1967	11.6567
80.8769	26.3186	70.98	26.4146	44.2917	28.4017
57.3299	41.4395	57.4983	31.1311	41.7567	31.575
22.0438	54.6864	15.385	57.0747	0.51	55.465
22.1122	32.5492	17.9283	40.3267	0.56	16.265
27.1163	35.6367	11.2767	37.8983	0.426667	23.6125
17.2615	36.4275	30.3783	40.3533	0.975	19.45
45.1428	27.7083	19.125	27.695	0.61	24.5525
25.9582	18.8992	43.4733	21.45	29.375	14.9475
49.358	24.6717	30.23	29.1283	9.47667	26.3825
44.6601	95.0759	80.005	93.9555	52.39	81.5467
39.6798	60.8655	35.325	55.256	27.89	41.5117
84.6891	54.5483	20.35	45.2801	17.2517	27.06
36.6416	140.081	49.9867	126.764	52.8217	44.0767
22.6822	21.4583	0.825	34.3466	0.021667	34.02
72.2675	33.2744	4.64	35.8724	0.108333	32.3383
1.09815	14.5332	37.8967	16.0453	13.225	10.9167
6.19831	61.5318	27.265	68.4321	26.83	52.8083
54.5969	17.4243	16.7038	27.2634	13.075	17.235
44.9124	81.2441	14.3073	42.9333	16.1783	45.4733
32.4346	84.4992	30.3118	104.311	34.455	28.38
36.9157	136.8	26.2987	163.744	26.0383	51.3067
49.3232	59.6079	0.142857	34.5556	0.103333	23.25
31.4837	56.6913	2.16667	43.2333	0.225	22.18
0.154173	103.565	49.1039	148.711	42.7167	54.4217
3.55313	36.2471	8.09091	37.1284	6.60333	36.0458
65.9109	18.3669	34.6493	10.1444	32.3417	20.8267
11.4215	0.740157	0.116883	1.46667	0.301667	0.916667
41.6917	86.6063	29.1458	83.4667	36.5933	96.7617
6.98869	27.6488	57.8251	37.0556	63.1914	31.5767
42.2975	27.6961	35.6735	23.7	37.7655	31.2967
62.4583	49.5678	24.2945	38.5943	22.4115	32.565
42.2388	47.0054	10.0058	41.918	7.57895	35.0117
26.9381	53.0263	6.25948	35.0738	7.08134	20.9383
17.958	40.1812	9.89796	20.5697	10.5933	8.08333
50.5035	32.6576	18.0864	21.0779	9.61167	12.77
65.0683	51.0349	35.4748	30.8115	23.4267	19.415
19.2761	30.1619	30.9697	25.1025	30.58	20.92
35.6429	76.1167	0.610323	70.8889	0.388333	50.385
36.3329	94.92	18.449	96.8389	15.5833	67.135
1.23938	24.7333	20.4348	23.2167	20.555	18.8133
25.2876	39.8533	28.4865	32.6444	32.3783	8.55833
34.6737	161.29	17.2736	114.233	12.055	11.29
34.3272	80.9833	21.0193	76.5611	14.6733	53.0617
59.5463	83.0367	52.7733	76.1333	14.42	44.305
38.9586	30.9433	32.2292	30.9	9.16333	19.5317
44.3827	62.9867	4.80856	54.9	2.8	23.43
12.6665	67.0482	11.7834	61.137	2.79833	57.365
9.21025	95.4963	9.52645	88.6222	2.44167	91.1467
37.9695	11.1019	41.3955	9.47963	14.1833	10.31
21.1502	44.2	18.0025	35.7759	1.695	28.38
21.3604	20.4722	12.0076	13.8093	1.865	10.225
4.56447	55.9926	4.04534	49.2833	0.858333	46.0767
38.9778	38.4574	26.3139	34.8982	22.3667	30.175
72.1694	46.9037	45.4222	41.0833	40.0367	33.0667
13.4917		4.55833		4.80667
5.15		5.31111		10.3533
23.7583		18.4389		14.1367
7.66944		3.00278		2.05333
36.0611		0.161111		0.07
35.2433		28.8533		23.4883
29.0717		4.805		0.616667
12.8317		3.39		3.20667
54.675		30.5783		30.6083
57.715		36.9667		32.1317
10.7483		4.28		4.89
13.4667		6.09833		2.27333

## Sheet: 4e
PRE wake/nest	POST wake/nest	PRE wake/sleep	POST wake/sleep	PRE nest/sleep	POST nest/sleep
0.079688	0.837956	0.085976	0.839523	0.006331	0.005282
0.03184	-0.10672	0.33455	0.333595	0.30597	0.42518
0.002363	-0.03076	0.20681	0.202942	0.204548	0.232249
0.340087	-0.05113	0.522849	0.303834	0.222288	0.349535
0.156359	0.000241	0.237438	0.060386	0.084205	0.060146
0.258379	-0.06322	0.255641	0.116752	-0.00293	0.178652
0.092986	-0.08284	0.029216	-0.03351	-0.06394	0.049465
0.283889	-0.01645	0.439617	0.048459	0.177934	0.064855
-0.05463	0.630721	0.124373	0.4834	0.177796	-0.21194
0.184086	0.56636	0.072305	0.469694	-0.11329	-0.1317
0.038519	-0.00182	-0.00583	-0.03807	-0.04434	-0.03625
0.084266	0.142047	0.055913	0.135104	-0.02849	-0.00708
0.051601	-0.02137	0.091726	-0.00707	0.040316	0.014303
0.284374	0.005927	0.406434	0.076599	0.13801	0.070705
0.779452	0.048307	0.754055	0.189045	-0.06161	0.142035
0.735936	0.092841	0.719982	0.336832	-0.03393	0.251868
0.242397	0.049904	0.880893	0.521316	0.811847	0.484004
0.089734	0.308516	0.094666	0.282288	0.004975	-0.02873
0.038095	-0.10493	0.197429	0.497162	0.160542	0.57224
0.146129	-0.08965	0.213521	0.454494	0.069562	0.522842
0.170691	0.266051	0.267307	0.438798	0.101235	0.195579
0.092248	0.134682	0.126294	0.437565	0.034448	0.321851
0.967101	-0.17895	0.917242	0.311062	-0.44149	0.464176
0.244499	-0.23095	0.252046	-0.22642	0.008042	0.004777
0.320133	-0.03757	0.425396	0.014267	0.121858	0.051811
0.44137	-0.04945	0.390578	0.142106	-0.06137	0.190216
0.238732	-0.05309	0.177471	0.076294	-0.06397	0.128866
0.015168	-0.22017	0.105173	0.005463	0.090148	0.225365
0.019412	0.035562	0.13593	0.20341	0.116826	0.169071
0.004992	-0.01001	0.089095	0.171454	0.084141	0.18115
0.065173	0.03163	0.292288	0.135946	0.231526	0.104766
-0.00147	0.17079	0.157168	0.869162	0.158598	0.820113
0.177907	0.02807	0.954775	0.208301	0.935829	0.181291
0.228893	0.043371	0.954336	0.304155	0.928199	0.264271
0.203974	0.000701	0.959532	0.226086	0.939421	0.225421
0.209712	0.068597	0.951757	0.457743	0.927086	0.401762
0.195501	0.046114	0.957717	0.077831	0.937806	0.031831
0.151568	0.037335	0.95408	0.023305	0.938181	-0.01404
0.063391	0.07882	0.253807	0.036982	0.19353	-0.04196
0.192684	0.105333	0.649899	0.217966	0.522666	0.11528
0.180218	0.19436	0.551362	0.333816	0.412091	0.149131
0.028441	0.06373	0.235624	0.097149	0.20858	0.033627
0.018295	0.048521	0.135617	0.120678	0.117614	0.072582
0.054197	0.06615	0.135989	0.173027	0.082399	0.108114
0.18225	-0.08032	0.155456	0.108654	-0.02758	0.18734
0.142032	-0.10037	0.961303	0.173466	0.948819	0.269147
0.143778	-0.07564	0.965645	0.23246	0.95437	0.302779
0.180556	-0.08344	0.610008	0.345563	0.482607	0.416984
0.060302	0.036672	0.610093	-0.03172	0.570791	-0.06832
0.09453	0.012619	0.619162	-0.03877	0.557247	-0.05136
0.804495	-0.01997	0.881312	-0.04282	0.263987	-0.02287
0.03612	0.083623	0.638104	0.080139	0.616186	-0.00351
-0.01688	0.061362	0.580899	0.034095	0.591971	-0.02732
0.060296	0.095966	0.683436	0.053822	0.649922	-0.04236
0.193959	0.005187	0.270784	-0.06805	0.081084	-0.07321
0.494922	0.128788	0.474633	0.059961	-0.02652	-0.06936
-0.0154	0.038781	-0.33563	-0.0082	-0.32189	-0.04697
0.437272		0.577624		0.187782
0.204276		0.338981		0.144727
0.716324		0.958457		0.772518
0.58204		0.600125		0.027792
0.282648		0.282197		-0.00049
0.219138		0.284744		0.069973
0.376608		0.711139		0.456898
0.055085		0.23432		0.181579
0.047147		0.253099		0.20844
0.03184		0.33455		0.30597
0.066999		0.119246		0.052668
0.053445		0.380683		0.334035

## Sheet: 4g
PRE Wake	POST Wake	PRE Nest	POST Nest	PRE Sleep	POST Sleep
2.60328	5.56	2.38968	7.40167	1.51167	2.26
7.33687	7.92917	7.27613	8.06	4.635	4.385
0.012548	8.20333	0.006452	8.99	0.005	3.5275
4.49131	5.37	2.60129	5.26	1.98333	4.315
7.08494	3.0975	3.39871	3.45	3.46833	1.9825
7.01641	4.5575	5.38323	5.40833	6.46	4.79
6.16795	23.3105	2.49806	1.60833	1.43167	1.745
2.83784	5.19326	3.46064	5.02896	1.99333	4.04667
9.42388	9.96411	5.88047	1.68902	7.74641	3.04167
14.7816	5.836	13.5335	0.96189	14.7464	1.31167
9.65089	5.16897	7.60641	4.97561	7.97608	5.36333
5.0156	9.06295	4.20117	6.54268	3.5311	6.54833
2.95858	12.9122	1.01166	13.4116	0.5311	13.105
9.77676	20.9552	0.422741	21.1503	0.61244	18.1233
11.7273	14.6138	1.02916	13.5121	1.13876	9.55333
10.8214	12.5155	5.77283	10.3581	5.59833	5.165
6.11825	18.9948	2.68151	21	1.82167	10.42
8.01831	16.7559	2.15145	9.26667	2.71667	10.4333
11.0384	15.5102	5.80624	22.7111	7.19667	5.55
17.1327	17.2913	16.66	23.0444	13.2317	11.09
21.9039	10.5591	21.0683	5.84444	16.9217	3.65333
9.03057	13.2441	8.99333	9.32222	7.08667	3.58333
19.3588	17.1417	17.11	24.5556	9.62833	12.3833
13.9292	18.5067	13.9517	17.1333	9.29333	11.6083
4.54023	19.97	3.1	20.2389	0.098333	15.1467
3.94127	3.85667	2.74833	3.54444	0.09	3.14333
5.26911	4.03	3.33	3.05	0.111667	1.67667
3.52253	4.91667	2.36	3.82778	0.1	0.398333
6.31134	18.4133	4.055	16.9889	0.136667	10.805
4.65205	20.2267	3.13667	18.8444	0.113333	9.89833
11.1215	5.8	9.75333	5.78333	5.45833	2.81
9.53741	15.4133	5.93333	13.15	0.755	4.53167
8.40829	16.2278	5.185	14.6759	1.055	13.6917
19.9111	21.6167	18.4567	20.4852	11.6083	20.4483
7.79204	0.557407	7.36833	0.42037	5.32167	0.576667
3.54022	7.51481	3.075	6.32407	2.25167	4.73
16.1766	1.94074	11.45	1.61667	11.86	1.34167
0	10.9352	0	9.9	0	8.84167
0.003218	8.00926	0.003333	7.08333	0	5.72833
12.5225	5.725	7.94167	6.75667	1.36167	4.255
0.277666	5.71667	0.322917	7.045	0.018333	3.4625
6.54612	3.2475	5.31169	3.85167	5	1.9425
0.000923	4.63167	0	5.52333	0	1.4875
15.3432	9.69333	9.42857	10.025	9.84833	7.6
0.666052	10.4787	0.337662	9.38567	0.393333	10.6683
8.79705	10.1126	6.41558	9.64939	6.67667	10.7517
15.0831	6.67476	4.36333	6.86128	0.015	6.95667
11.2343	11.5268	3.135	9.38415	9.24	9.155
6.6801	5.36223	1.84833	4.16311	4.86833	4.39833
0.251889	7.99116	0.138333	5.91463	0.0716667	6.51167
1.49622	8.4804	0.276667	7.98476	0.636667	9.31833
1.39798	3.61679	0.283333	2.25457	4.97167	2.70667
1.44081	4.19658	0.083333	11.3673	6.675	9.72
0.11335	11.5422	4.64	10.9647	0	8.51833
0.476071	10.5428	9.24333	12.551	0.513333	9.48333
1.44081	12.2954	0.998333	9.37662	4.36333	5.70167
0.11335	9.69333	1.51833	10.025	3.135	7.6
0.476071		2.09		1.84833
5.32222		0.451667		0.138333
10.3556		0.015		0.276667
0.941667		0.0361111		0.283333
12.345		12.345		0.00333333
6.09167		6.09167		0.175
0.698333		0.468333		0.0266667
4.98		0.698333		0.0833333
7.88667		4.98		4.64
0.981667		7.88667		0.175
5.995		0.13		0.0266667
8.1583		6.77032		4.22333

## Sheet: 4i
PRE Wake	POST Wake	PRE Nest	POST Nest	PRE Sleep	POST Sleep
17.3311	23.106	4.36738	4.36738	6.51	6.51
8.7494	10.63	2.78201	2.78201	3.09167	3.09167
17.7667	9.20265	8.84451	8.84451	7.825	7.825
0.643202	19.0972	19.2088	19.2088	14.9017	14.9017
15.6219	45.3534	4.73628	4.73628	6.14833	6.14833
1.49356	22.8161	4.52287	4.52287	6.80833	6.80833
64.8532	47.3368	10.2363	10.2363	13.4117	13.4117
56.7896	12.8415	3.06402	3.06402	3.75167	3.75167
5.20555	21.942	3.81707	3.81707	4.41	4.41
60.3126	25.571	6.53201	6.53201	7.62333	7.62333
5.80611	19.8962	18.9649	18.9649	18.15	18.15
4.78319	33.6085	24.3811	24.3811	22.0617	22.0617
35.5557	68.681	63.3729	63.3729	44.91	44.91
22.9656	57.9172	49.0891	49.0891	27.3417	27.3417
13.6364	153.347	138.104	138.104	43.2167	43.2167
9.84777	39.2362	30.1206	30.1206	13.985	13.985
28.0151	100.864	83.4137	83.4137	22.1617	22.1617
34.6794	86.55	67.397	67.397	14.565	14.565
33.7612	75.622	51.9444	51.9444	13.7417	13.7417
19.8666	123.865	82.1889	82.1889	25.445	25.445
15.1323	70.115	24.8333	24.8333	13.6617	13.6617
42.1834	57.5134	24.5222	24.5222	11.6517	11.6517
51.9634	87.3244	71.3111	71.3111	25.645	25.645
14.206	171.529	191.322	191.322	22.1033	22.1033
9.67133	50.1228	42.9	42.9	8.99833	8.99833
28.5858	57.7937	52.3111	52.3111	8.83	8.83
36.3798	131.52	172.167	172.167	21.24	21.24
5.96557	92.9748	73.2778	73.2778	18	18
18.0909	94.326	80.3111	80.3111	15.6533	15.6533
23.5056	202.115	269.633	269.633	37.11	37.11
15.6407	49.1244	24.3556	24.3556	8.59	8.59
17.8219	59.674	57.0333	57.0333	15.1667	15.1667
19.69	68.4535	69.4333	69.4333	15.1183	15.1183
25.2521	21.2317	22.3167	22.3167	8.3825	8.3825
26.253	12.6983	12	12	6.9375	6.9375
14.5285	8.62	9.23667	9.23667	4.1325	4.1325
13.2131	11.1342	12.3867	12.3867	7.0425	7.0425
16.0492	13.0992	12.9267	12.9267	5.49	5.49
19.3172	9.04833	9.88667	9.88667	3.4525	3.4525
10.7302	11.4592	12.9533	12.9533	5.5225	5.5225
9.73079	8.47917	8.64833	8.64833	6.015	6.015
21.7134	9.1175	9.29833	9.29833	7.405	7.405
11.9469	11.185	11.7417	11.7417	6.6625	6.6625
11.0459	13.2183	14.31	14.31	10.7925	10.7925
20.8851	6.04667	7.18833	7.18833	4.55	4.55
15.5669	60.0684	4.55417	4.55417	4.7175	4.7175
9.04472	7.22348	6.83951	6.83951	4.06667	4.06667
0.0433579	31.6945	29.3786	29.3786	21.6683	21.6683
24.2648	8.08628	10.8272	10.8272	6.28167	6.28167
3.9059	17.6209	18.1728	18.1728	11.47	11.47
14.4382	3.32107	4.77366	4.77366	2.30667	2.30667
0.107011	14.529	20.3539	20.3539	10.6117	10.6117
0.0166052	89.5167	21.8367	21.8367	2.67167	2.67167
0.0756458	45.4033	11.4867	11.4867	1.15	1.15
7.30904	59.2833	14.6983	14.6983	1.41333	1.41333
28.2103	14.8467	3.46167	3.46167	0.358333	0.358333
4.65775	18.0733	3.91667	3.91667	0.326667	0.326667
14.2625	94.08	18.8967	18.8967	2.87667	2.87667
0.328185	52.1667	12.4767	12.4767	1.74667	1.74667
6.17471	53.38	12.355	12.355	1.495	1.495
8.51255	44.3933	9.93833	9.93833	0.826667	0.826667
7.89768	21.7833	5.245	5.245	0.781667	0.781667
7.65154	39.4833	8.80333	8.80333	1.03333	1.03333
4.56371	76.3167	19.5583	19.5583	1.83	1.83
0.549228	62.3067	39.9083	39.9083	21.57	21.57
10.9151	76.46	55.5917	55.5917	33.5983	33.5983
14.7925	19.96	14.69	14.69	8.70833	8.70833
14.3243	22.2467	9.28667	9.28667	5.60333	5.60333
13.2558	147.567	32.2883	32.2883	8.56167	8.56167
8.10425	67.5533	43.7767	43.7767	28.265	28.265
28.4566	71.0233	40.8717	40.8717	21.1217	21.1217
1.4556	76.6667	49.38	49.38	25.4883	25.4883
43.4218	26.48	17.79	17.79	9.80333	9.80333
22.8581	53.19	26.3	26.3	8.48667	8.48667
0.69305	51.7	19.79	19.79	1.44167	1.44167
0.383205	81.9	58.1933	58.1933	43.5267	43.5267
0.523166	22.5067	18.715	18.715	16.005	16.005
0.517375	33.63	11.46	11.46	4.445	4.445
0.496139	135.52	32.145	32.145	7.70333	7.70333
0.303089	69.0567	45.1367	45.1367	35.24	35.24
12.0492	69.98	40.3217	40.3217	24.4317	24.4317
10.6631	52.15	28.555	28.555	13.965	13.965
11.1535	25.5067	15.815	15.815	8.31333	8.31333
5.81274	52.06	23.6867	23.6867	7.29833	7.29833
15.4064	25.5567	9.07667	9.07667	0.525	0.525
17.2703	26.9567	20.0483	20.0483	16.095	16.095
7.90154	43.5067	15.8833	15.8833	6.13167	6.13167
13.9498	163.567	42.91	42.91	11.0817	11.0817
7.53571	84.5967	56.02	56.02	43.1183	43.1183
7.71139	86.6033	52.98	52.98	31.4033	31.4033
83.7685	62.14	38.14	38.14	19.1683	19.1683
56.6779	31.7633	20.9933	20.9933	12.12	12.12
40.0466	64.6433	32.7	32.7	10.8833	10.8833
16.2983	31.2033	10.6533	10.6533	0.721667	0.721667
11.5044	11.4267	3.95833	3.95833	1.74167	1.74167
1.96945	42.7933	10.7217	10.7217	2.21833	2.21833
35.2387	22.7833	15.8383	15.8383	12.975	12.975
23.0787	22.7467	13.79	13.79	8.855	8.855
9.79596	16.3067	9.96667	9.96667	5.29667	5.29667
6.45883	8.52333	5.36167	5.36167	3.21833	3.21833
1.14397	16.68	8.315	8.315	2.74	2.74
17.0005	8.1	2.79	2.79	0.198333	0.198333
6.34283	73.3433	18.2383	18.2383	4.22167	4.22167
4.07457	36.8933	13.0283	13.0283	5.34167	5.34167
0.713102	36.77	11.8267	11.8267	4.28833	4.28833
5.6608	19.7233	7.55167	7.55167	4.10167	4.10167
4.04454	14.1167	5.10167	5.10167	1.835	1.835
1.12791	27.0833	8.18167	8.18167	1.66833	1.66833
1.60953	9.34333	2.21667	2.21667	0.116667	0.116667
0.277059	138.733	36.3317	36.3317	11.3233	11.3233
0.140342	153.953	35.5083	35.5083	9.53	9.53
0.0471258	165.39	36.5017	36.5017	10.9333	10.9333
0.100466	54.88	13.8567	13.8567	3.76833	3.76833
0.0491973	111.453	24.7667	24.7667	6.40833	6.40833
0.114966	54.3633	11.9217	11.9217	1.195	1.195
49.8778	79.2867	44.87	44.87	30.27	30.27
33.4944	53.89	29.275	29.275	16.145	16.145
30.4056	27.01	16.29	16.29	10.3783	10.3783
2.70833	54.7767	25.5383	25.5383	9.28167	9.28167
2.31944	28.62	9.87833	9.87833	0.8	0.8
10.4778	55.3767	26.92	26.92	11.345	11.345
0.497222	28.11	15.885	15.885	7.60833	7.60833
3.33056	56.9933	24.3	24.3	7.195	7.195
95.0278	29.15	9.61167	9.61167	0.77	0.77
91.3306	21.2533	12.1583	12.1583	5.365	5.365
7.59167	42.4867	18.75	18.75	4.96167	4.96167
5.70833	27.2433	15.8717	15.8717	0.388333	0.388333
27.6917	26.0267	12.445	12.445	4.535	4.535
1.31389	11.5733	4.895	4.895	0.388333	0.388333
10.0417	22.0567	6.92667	6.92667	0.468333	0.468333
20.2611	75.2333	68.3667	68.3667	61.6633	61.6633
60.7639	8.34	8.87833	8.87833	7.98167	7.98167
4.9	34.6267	35.6183	35.6183	20.4483	20.4483
4.15	19.2867	13.5167	13.5167	6.105	6.105
18.9056	49.7733	37.2083	37.2083	31.4533	31.4533
0.897222	30.07	27.8233	27.8233	20.745	20.745
6.31389	35.6033	30.0783	30.0783	21.69	21.69
2.58056	11.12	11.7233	11.7233	10.4233	10.4233
3.71111	44.4233	45.7967	45.7967	28.5633	28.5633
19.9028	27.57	18.96	18.96	8.78	8.78
0.602778	69.3133	52.8017	52.8017	45.3083	45.3083
6.00833	40.9833	38.7617	38.7617	29.9683	29.9683
0.236111	50.7633	43.2483	43.2483	31.4017	31.4017
1.73333	4.77	5.74	5.74	3.69167	3.69167
0.0888889	2.75	2.305	2.305	0.905	0.905
0.466667	7.34333	6.295	6.295	4.92167	4.92167
1.26389	4.52667	4.635	4.635	3.19333	3.19333
0.0527778	5.44667	4.90833	4.90833	3.495	3.495
0.558333	0.0933333	0.171667	0.171667	0.0816667	0.0816667
0.527778	15.3533	10.6867	10.6867	2.97667	2.97667
0.288889	26.8867	22.2067	22.2067	13.8517	13.8517
2.09444	18.5767	19.9383	19.9383	9.01	9.01
0.0916667	22.4133	20.7517	20.7517	9.46667	9.46667
30.8667	17.26	11.38	11.38	4.57	4.57
12.8233	11.1433	9.09667	9.09667	2.79	2.79
14.73	11.2667	8.99833	8.99833	3.67667	3.67667
3.685	29.7	23.1733	23.1733	17.5867	17.5867
21.555	34.0167	23.69	23.69	17.075	17.075
22.655	20.5733	18.6233	18.6233	11.8733	11.8733
5.16333		5.81833		0.186667
45.5017		2.865		0.063333
12.8617		8.48333		0.3
34.3367		0.161667		2.77e-19
27.3383		1.10167		0.02
11.6817		12.7517		0.328333
50.3467		9.78667		0.333333
52.4333		27.0167		0.646667
12.185		18.4483		0.386667
109.822		14.0417		0.455
27.8733		13.085		0.241667
11.0517		10.0633		0.181667
5.73667		18.4567		0.46
21.4767		7.44667		0.19
23.2167		3.65833		0.086667
5.48		10.8083		0.471667
47.9133		0.2		1.27e-19
12.6617		1.45		0.018333
0.85		14.2633		0.335
19.2567		19.9267		0.738333
20.95		13.7		0.506667
5.6		9.52		0.343333
42.5433		9.40167		0.221667
8.84667		6.94333		0.161667
8.18833		11.78		0.33
8.67		4.73		0.183333
1.98333		2.355		0.055
2.08833		6.685		0.271667
17.5633		0.155		-5.37e-20
8.03167		0.85		0.025
37.9433		9.79333		0.278333
7.03333		46.3583		1.42333
8.695		26.53		0.855
75.0967		28.0467		0.593333
21.86		20.2317		0.428333
8.87333		31.6267		0.745
19.4855		12.65		0.366667
11.7755		6.08667		0.123333
38.0668		17.845		0.666667
0.540628		0.391667		9.75e-20
3.54425		2.41		0.041667
44.8327		28.3067		0.663333
23.9851		16.135		0.46
25.5209		16.9333		0.338333
19.5925		12.5167		0.268333
26.4469		19.8717		0.44
11.5354		7.935		0.246667
7.15085		3.76667		0.081667
22.1122		11.415		0.431667
0.29646		0.233333		2.76e-19
2.09574		1.49167		0.023333
25.9364		17.6783		0.398333
30.5068		19.015		3.07667
25.4123		15.6767		3.70167
47.2337		39.7917		17.1333
20.5072		17.0667		8.93
13.1368		9.58		5.73
39.65		24.2383		17.03
0.607804		0.42		0.003333
3.4288		2.49167		0.061667
35.6074		22.71		4.54
24.6899		13.435		1.535
43.4409		29.56		5.68667
18.9666		12.37		2.97333
12.3584		6.90667		1.82667
37.0684		17.3467		5.70833
0.558327		0.33		0.008333
3.20797		2.02833		0.016667
34.3898		19.3717		1.675
38.5591		26.6317		6.86667
17.2096		11.4833		3.875
11.7148		6.60167		2.185
32.8793		15.6233		6.77833
0.475463		0.305		-9.22e-19
2.79203		1.82		0.018333
28.6846		15.9383		1.84167
37.3886		33.9367		17.8683
23.1327		19.465		10.7867
72.9594		48.7033		35.5783
1.04787		0.868333		0.018333
5.96943		4.63667		0.111667
52.2333		36.5117		8.15833
11.0145		8.68		5.90167
31.3737		20.79		17.8033
0.456154		0.391667		0.008333
2.57442		1.905		0.041667
22.759		15.6117		4.08833
18.8278		11.775		10.6967
0.263073		0.215		0.003333
1.56879		1.12833		0.025
13.7104		8.56667		2.54833
0.852373		0.506667		0.01
4.93483		2.69		0.098333
45.0093		21.4667		7.94667
0.018101		0.033333		4.83e-20
0.662108		0.445		0.01
3.88978		2.50833		0.0317
35.5551		24.8834		45.0823
22.9656		13.7376		28.4785
13.6364		8.71137		18.3026
9.84777		3.61516		20.2153
28.0151		2.44898		14.8097
34.6783		3.61225		14.5873
33.7612		27.551		30.1853
19.8666		16.9154		17.8712
15.1323		7.3586		14.0415
42.1834		4.68513		13.3534
51.9629		7.58017		13.6001
14.206		10.3615		11.0679
9.67133		4.4519		9.598
28.5858		2.78426		8.6309
36.3792		4.50437		8.5937
5.96557		2.95627		6.61373
18.0909		1.8309		5.30544
23.5056		2.95335		5.67096
15.6407		1.10496		8.3226
17.822		1.56268		6.9671
66.0102		1.31195		10.3906
56.6779		40.6751		11.6617
83.7685		63.5214		16.9217
61.7343		5.52393		2.84833
16.2983		11.8237		2.74167
11.5044		9.46348		2.465
5.98032		4.12846		0.803333
35.2387		29.4358		7.74
34.7618		3.11083		1.10333
9.79596		8.06801		1.86667
6.45883		5.85138		1.40833
3.39669		3.05542		0.531667
6.34283		5.03778		1.19333
4.07457		3.76574		0.846667
2.26877		1.69018		0.333333
9.26256		0.503778		0.201667
7.09218		0.171285		0.06
3.82444		0.460957		0.221667
1.60953		1.57179		0.34
0.742103		0.672544		0.085
0.428276		0.435768		0.033333
49.8778		29.1		24.5733
33.4944		22.6972		19.125
57.3139		2.64167		2.03333
6.26111		1.29722		1.18333
2.31944		2.23333		3.70167
10.8722		7.24444		5.00833
3.33056		0.830556		0.593333
15.3722		0.038889		0.008333
95.0278		50.8722		43.6617
166.075		9.73611		7.94833
18.425		3.83611		3.425
5.70833		4.39722		7.74
28.6111		15.4333		11.3517
10.0417		2.73611		1.55667
42.2417		0.152778		0.085
112.892		5.85278		5.06333
12.1389		2.275		2.08333
4.15		3.41389		5.73667
19.7222		11.2972		8.22833
6.31389		1.59722		1.03667
29.3139		0.127778		0.04
11.4389		0.202778		0.096667
8.68333		0.375		0.266667
44.4167		1.575		1.00833
12.6722		1.19722		0.295
67.7111		0.666667		0.175
0.594444		0.255556		0.496667
4.46389		0.977778		0.82
1.21389		0.141667		0.09
5.04722		2.61e-18		0.006667
1.61944		1.59167		2.555
0.558333		0.172222		0.231667
2.45278		0.002778		0.006667
2.3		0.630556		0.31
10.6972		0.052778		0.01
3.64722		0.025		0.003333
114.508		73.5767		54.38
34.3367		28.685		21.32
11.6817		2.165		1.39167
50.3467		23.1367		19.1667
52.4333		29.5217		21.58
12.185		4.42		1.06333
109.822		63.1883		43.3067
50.6533		39.4167		31.515
20.275		3.41667		2.41333
72.5183		33.5817		30.0317
79.81		43.7233		34.605
19.1183		7.38833		1.91333
167.112		102.97		80.7183
