# Supplementary material for: Persistently increased post-stress activity of paraventricular thalamic neurons is essential for the emergence of stress-induced alterations in behaviour
Source: PLoS Biol. 2025 Jan 21;23(1):e3002962. doi: 10.1371/journal.pbio.3002962 (PMC11750107; doi:10.1371/journal.pbio.3002962)
Supplement: S5 Data — (XLS) [file pbio.3002962.s024.xls]

## Sheet: 5d
Time	PRE							POST
15	4.56583	4.09027	2.51265	2.02779	3.89954	2.01984	2.12104	3.76435	4.05496	0.482795	1.03859	4.1192	1.87164	2.20381
30	3.45304	2.85756	2.85514	1.54193	2.9152	0.864946	1.6763	2.5309	1.79418	0.085105	1.41895	1.69812	0.580763	1.30644
45	1.82441	0.358694	0.325753	1.61409	1.81009	0.598846	1.35032	0.969448	1.88082	0.288344	1.78648	1.26639	0.210076	1.20878
60	0.284358	0.174996	0.241303	1.12199	1.03327	0.604763	1.06351	0.6158	1.12342	0.149446	1.02783	0.982115	0.106485	0.925111
75	0.094448	0.334179	0.691715	1.07501	0.31545	1.51213	0.888218	0.131959	1.16961	0.195877	1.21323	0.445007	0.179689	0.35684

## Sheet: 5e
PRE	POST
1.05495	0.907034
1.08856	0.840727
0.804506	0.156465
0.892662	0.595041
1.00157	0.867423
1.23216	1.09911
0.925588	0.923058

## Sheet: 5f
PRE	POST
435.8	811
791.6	870.5
594.4	560
286.8	398.667
688.6	456.75
701.8	386.8
406.2	766

## Sheet: 5g
PRE	POST
3.68	33.05
3.44	22.3
11.6133	11.9167
3.92	7.06667
68.76	88.3
139.35	61
27.24	44.8667

## Sheet: 5h
PRE	POST
88.2	111.45
113.933	77.25
90.08	55.9667
55.72	1.4
116.96	139.6
60.8	1.05
43.36	67

## Sheet: 5i
PRE	POST
5.8	3.25
4.4	6
3.8	0.666667
2.8	4.5
5.2	2
2	0

## Sheet: 5j
PRE	POST
-1.80363	-1.92749
-1.87101	-1.95349
-2.0242	-2.12979
-2.09823	-2.04887
-1.9594	-2.05683
-2.00148	-2.06322
-1.99423	-2.0304
