# Supplementary material for: Persistently increased post-stress activity of paraventricular thalamic neurons is essential for the emergence of stress-induced alterations in behaviour
Source: PLoS Biol. 2025 Jan 21;23(1):e3002962. doi: 10.1371/journal.pbio.3002962 (PMC11750107; doi:10.1371/journal.pbio.3002962)
Supplement: S6 Data — (XLS) [file pbio.3002962.s025.xls]

## Sheet: 6b
PRE Wake	POST Wake	PRE Nest	POST Nest	PRE Sleep	POST Sleep
1.39075	1.00231	1.51131	1.32273	1.67724	1.42656
0.952662	1.00831	0.998576	1.52724	0.99126	1.81315
1.47944	1.17179	1.717	1.17269	1.61453	1.53778
0.805754	1.38328	1.34887	1.54679	1.70271	2.05611
0.020363	1.03749	0.039719	0.934859	0.031285	1.14617
1.2906	1.38995	1.0919	1.86796	0.917	2.05172
0.032848	1.34305	0.024379	1.57412	0.004595	1.80095
0.008621	0.838693	0.004838	0.667449	0.001689	0.675625
0.805754	1.02741	0.869691	1.21618	0.901594	1.23679
1.12583	0.87577	1.14932	1.03524	1.3881	1.08872
1.18705	2.37486	0.853905	2.92605	0.731857	3.03666
1.04791	1.3371	0.993114	1.49831	1.04782	0.523671
0.001998	2.36296	0.001082	2.8008	0.000135	2.14375
0.04375	1.35139	0.017759	1.60412	0.0075	1.96955
0.001793	0.969918	0.000573	1.27516	0.000541	0.292531
1.53498	0.053679	1.59987	0.03158	1.32438	0.027645
0.495397	1.99792	0.416381	2.48195	0.07622	2.39472
4.00552	2.01868	3.52054	2.60884	2.92378	3.10199
1.18845	0.199792	1.29005	0.160925	1.37614	0.127931
1.91555	0.339906	1.83671	0.337323	1.41439	0.36657
0.378599	0.051894	0.39446	0.055705	0.494211	0.085224
0.30275	0.56305	0.343048	0.591089	0.407113	0.798853
1.881	0.073564	1.6505	0.029572	1.34945	0.025866
1.04868	1.04038	0.976174	0.365175	0.908351	0.36943
1.5427	1.35011	1.44093	1.64604	1.47412	1.95525
2.46985	0.002166	2.09954	0.004126	1.51899	0.028408
0.221706	0.549313	0.227658	0.658484	0.202036	0.756273
0.139393	0.937252	0.014838	0.782094	0.00277	0.6569
0.808581	1.60432	1.33131	1.53287	1.74555	0.570238
1.33199	2.0383	1.18544	1.79047	0.877336	1.34153
1.60397	0.562699	1.53202	0.747433	1.3681	0.036398
0.76758	0.339496	1.24988	0.346731	1.48872	0.365715
0.22829	0.414993	0.28837	0.109346	0.366232	0.182077
0.482012	0.783911	0.716996	0.06774	1.10262	0.26317
0.147534	0.419137	0.014245	0.004814	0.102302	0.077407
3.09717	1.23169	2.56855	0.132728	3.64374	0.419954
0.335261	1.2455	0.328346	0.075992	0.38576	0.311152
1.8779	0.606556	2.3521	0.536759	2.42984	0.742418
	1.10141		0.932538		1.19517

## Sheet: 6c
PRE Wake	POST Wake	PRE Nest	POST Nest	PRE Sleep	POST Sleep
0.029277	-0.05054	0.007063	0.016009	-0.02222	0.066498
0.047282	-0.11892	0.080682	-0.10056	0.033527	0.018576
-0.0036	0.087503	0.056965	0.056528	0.060556	-0.03113
-0.18463	0.032238	-0.26677	-0.00569	-0.0864	-0.03792
-0.25729	0.139282	-0.1135	0.141722	0.148114	0.002489
0.15323	-0.05961	0.265108	-0.00221	0.116615	0.057399
0.216464	0.008732	0.794754	0.045774	0.698448	0.037057
0.34498	0.199587	0.723839	0.291857	0.50495	0.097977
0.032662	0.003774	0.044494	0.09942	0.011849	0.095681
0.060454	0.004469	-0.00399	0.083472	-0.06443	0.079032
0.231294	-0.01624	0.32974	0.06947	0.106574	0.085617
0.097396	0.031186	0.10042	0.579155	0.003054	0.558048
0.360505	0.003116	0.895197	0.236602	0.789474	0.233658
0.478974	0.002389	0.754143	0.004154	0.430769	0.001765
0.56582	-0.04866	0.604523	0.659434	0.058824	0.686077
0.050106	0.339356	0.172751	0.480995	0.123715	0.169269
0.156437	-0.02036	0.776536	0.101561	0.705845	0.121665
0.134561	-0.0401	0.252531	-0.02231	0.122119	0.017809
0.02983	0.193798	0.027392	0.393035	-0.00244	0.215663
0.091609	0.091667	0.247144	0.153507	0.159138	0.062723
0.05029	0.052632	-0.03252	-0.05549	-0.08267	-0.10781
0.008372	0.063725	-0.04734	0.017585	-0.05569	-0.04619
0.135382	0.495844	0.260616	0.613869	0.129815	0.16967
0.106275	0.545249	0.170854	0.610792	0.065773	0.09827
0.104594	-0.01098	0.122831	0.007325	0.018474	0.018305
0.150912	-0.23003	0.330842	-0.79851	0.189386	-0.69639
0.057544	-0.00253	0.146117	0.032613	0.089324	0.035135
0.830862	0.176725	0.968022	0.354168	0.700843	0.189291
-0.1766	0.110439	-0.27665	0.610485	-0.1052	0.536196
0.128421	0.151749	0.299969	0.381354	0.178421	0.243709
0.093526	-0.05379	0.178317	0.91568	0.086229	0.92396
-0.17122	0.077412	-0.2265	0.154059	-0.05751	0.077571
-0.04593	0.638112	-0.13478	0.540177	-0.08941	-0.14945
-0.12701	0.864887	-0.30318	0.62808	-0.18323	-0.51843
0.845369	0.980924	0.276402	0.776722	-0.74245	-0.85765
0.16296	0.834273	0.019452	0.623366	-0.14396	-0.43944
0.081094	0.902668	0.030552	0.70941	-0.05067	-0.53737
-0.0417	0.148137	-0.02811	0.091179	0.013604	-0.05774
	0.169673		0.150493		-0.01968

## Sheet: 6d
PRE Wake	POST Wake	PRE Nest	POST Nest	PRE Sleep	POST Sleep
9.13087	9.83322	8.51372	9.61333	9.045	7.875
5.31806	8.39465	4.61433	11.615	4.09833	10.9617
9.91993	10.3467	9.93445	8.01333	8.49667	8.83833
3.98206	12.7658	7.31333	11.7567	9.28667	13.1617
0.004484	8.34583	0.013333	5.69667	0.031667	5.63333
8.26457	12.7967	5.30333	14.728	3.58	12.9917
0.004484	11.5975	0.001667	12.0856	0	10.975
0.022422	4.58527	0	3.30835	0	2.28167
4.21076	8.38991	3.71167	8.37832	3.58	6.13667
6.92117	6.63762	5.61	6.38855	7.01833	5.075
7.37249	22.3807	3.51667	22.3967	2.44667	19.705
6.14838	7.45413	4.585	7.06748	4.53667	1.62
0.003091	19.6101	0	19.5317	0	13.2683
0.003091	12.2982	0	12.0205	0	12.3183
0.003091	4.51835	0	3.95092	0	0.923333
10.946	0.06422	9.52959	0.051125	6.99833	0.038333
1.46976	19.3	0.846154	21.4	0.053333	15.4533
21.2646	20.3	20.7811	21.1	17.34	19.6717
7.88661	0	7.16864	0.1	7.59667	0.028333
12.9017	0	10.3136	0.3	6.68833	0.11
1.13715	0.4	0.997041	0.1	1.47333	0.216667
0.74514	2.8	0.775148	3.3	1.06	3.175
11.5205	0.263954	9.47337	0.011111	7.26333	0.008333
6.12958	8.02347	4.43678	1.17778	3.62667	0.868333
10.0196	12.4752	7.55632	12.6667	7.5	12.2
17.3785	0	12.4299	0	7.86667	0.006667
0.657289	3.1951	0.514943	3.13333	0.268333	2.76333
0.757033	7.36316	0.082759	4.156	0.011667	2.95454
4.44928	11.4489	7.06207	8.492	8.69	2.5
8.20801	19.0647	5.81954	14.096	3.37	8.63636
11.1577	1.88346	8.77931	1.992	6.74667	0.181818
3.87127	0.213534	6.52414	0.156	7.78333	0.181818
0.560102	1.74402	0.570115	0.122222	0.78	0.453333
0.87127	4.99889	1.64713	0.055556	2.94333	1.02833
0.409449	2.35838	0.005405	0.011111	0.081667	0.396667
18.6333	7.70618	14.2622	0.188889	18.4033	1.59833
1.00675	4.42126	0.683784	0.155556	0.775	1.00667
12.7863	2.88703	15.0216	2.02222	14.745	2.325
	8.2443		5.57778		6.09667

## Sheet: 6e
PRE Wake	POST Wake	PRE Nest	POST Nest	PRE Sleep	POST Sleep
13.841	14.0367	11.5015	13.7689	11.4617	9.73
20.6052	39.4954	19.4924	40.8037	17.925	28.395
14.0994	22.4358	12.4726	20.3006	10.7033	4.74
0.201794	39.2248	0.365	38.5849	0.34	20.1883
10.5247	22.7844	11.2967	22.5256	10.38	18.6
0.35426	17.2477	0.226667	17.8057	0.073333	2.73667
0.103139	0.848624	0.051667	0.423313	0.01	0.295
6.79821	34.5459	8.78333	34.728	9.98333	25.0433
0.300448	21.0046	0.311667	20.4724	0.176667	4.53833
0.017937	34.9037	0.003333	34.683	5.56e-19	17.935
0.022422	19.7798	2.95e-19	19.0409	1.56e-20	16.1583
0.116592	16.6789	0.246667	20.1881	0.18	2.58833
1.3991	0.733945	0.778333	0.359918	0.09	0.243333
0.70852	49.8762	0.155	47.5153	0.046667	11.2767
11.0628	89.5505	7.27667	93.1411	5.46333	49.865
0.040359	52	0.001667	53.0797	5.33e-20	45.3167
0.273543	37.9312	0.205	41.8691	0.03	6.95
0.085202	2.11927	0.046667	1.10634	0.023333	0.63
13.4328	71.3028	7.27167	68.5767	6.945	11.6683
11.6909	29.1422	8.68333	26.6421	9.745	7.58333
0.51932	78.1376	0.145	90.8221	0.071667	7.44333
13.2628	1.50459	6.64833	0.635992	5.28333	0.11
0.591963	50.4908	0.148333	50.0429	0.033333	31.8017
0.063369	63.9404	0.001667	71.137	0.003333	7.83667
0.449768	2.35321	0.15	1.05317	0.051667	0.435
0.060278	21.3624	0.001667	22.7628	0.006667	4.15333
0.006182	1.11927	2.47e-20	0.597137	-1.24e-19	0.441667
9.16523	0.972477	6.52663	0.588957	0.866667	0.073333
69.5551	10.5444	48.0917	4.88	32.3533	0.608696
20.5961	11.5376	17.7544	7.064	15.1917	5.73913
34.0486	1.84662	26.6065	1.916	15.9417	1.04348
6.83369	2.44511	5.39349	2.64	5.49667	1.6087
5.54212	54.4226	4.96746	45.976	4.57333	16.913
23.8196	1.52331	13.5118	0.94	1.92	0.130435
6.80022	0.388722	4.68639	0.212	0.995	1.3e-18
9.55832	0.369173	6.59172	0.38	0.9	0.043478
2.28078	7.70902	1.49704	5.028	0.365	0.521739
1.93089	0.280451	1.44083	0.332	0.298333	0.478261
26.0691	0.088722	19.8876	0.084	16.0683	0.173913
5.2473	8.57744	4.41716	7.812	5.685	5.30435
4.21166	0.063158	3.82248	0.1	4.66167	0.043478
9.10151	1.5015	6.69527	1.848	6.27667	0.608696
7.19006	2.2	5.82249	3.184	5.13167	1.78261
1.14363	8.17807	0.93787	0.066667	1.32833	1.90833
18.5814	4.44964	12.9942	-1.28e-18	9.88167	0.965
27.8636	13.2181	17.831	0.144444	10.7267	3.2
3.77408	15.2705	2.71034	0.8	1.19667	2.45833
1.82438	7.07067	0.267816	4.51111	0.01	6.47
9.06053	12.729	10.4103	7.9	11.125	10.2833
14.7903	26.2921	9.84368	0.2	5.405	2.11333
16.8295	44.9165	11.2885	0.433333	8.24167	5.51833
7.9838	72.9594	9.39425	0.622222	8.98167	7.22833
3.63768	8.23706	2.57586	0.377778	2.305	1.76333
4.97016	30.5287	5.03333	0.966667	6.62333	3.99667
43.8841	33.5721	27.9655	0.377778	17.29	3.13667
4.25746	64.2593	3.64483	0.633333	1.91167	5.30667
2.71952	4.49805	0.543678	0.111111	0.04	0.566667
14.312	24.0813	15.5621	0.244444	18.1567	1.82167
22.5396	12.8826	15.9034	0.488889	9.09333	2.125
24.7664	57.6722	17.0529	1.47778	13.9567	5.62
11.9062	11.0545	13.6954	6.1	14.425	6.86
4.09292	1.52478	3.69655	0.122222	3.925	0.073333
6.79625	1.65415	6.9931	0.677778	10.5917	0.42
5.74254	0.002608	4.21149	0.022222	2.08	0.006667
3.6624	0.694314	0.436782	0.188889	0.038333	0.14
20.613	23.0308	21.092	7.26667	18.42	5.53167
33.5823	0.028691	21.1241	0.033333	9.455	0.041667
39.6002	9.70788	24.554	2.54444	14.38	2.06667
18.8823	0.037559	19.1195	0.244444	14.81	0.341667
5.92072	12.1633	5.25172	11.7667	4.25833	11.0317
12.0324	0.019301	11.2287	0.1	11.77	0.148333
0.647911	26.4333	0.162069	21.0283	0.006667	23.6783
1.87553	20.3475	2.38621	12.795	2.28	13.28
3.9676	23.3092	2.88965	16.455	1.10667	17.6967
3.48338	31.1419	2.57126	33.666	1.88	27.825
2.12958	21.5143	2.23103	14.394	2.06333	10.45
1.81159	27.6753	0.754023	11.7859	0.515	9.20833
1.05371		1.11839		1.51833
0.987212		0.14023		0.021667
2.34612		0.324138		0.07
2.03836		0.175862		0.011667
1.23444		0.189655		0.013333
0.404945		0.043678		0.005
0.680307		0.050575		0.008333
10.7221		11.6138		10.2517
12.5618		15.1943		16.2517
6.28559		12.5655		16.9767
2.02302		3.21264		4.98667
1.68286		3.75172		6.44333
23.7621		15.4437		8.73333
10.7084		11.3954		8.82167
3.63512		3.0977		2.27167
6.33845		5.90345		6.735
12.3666		14.6184		13.7517
3.41944		3.36552		3.56167
7.80307		8.05402		9.975
1.98551		2.70919		3.74667
3.63257		6.89195		11.0383
1.08866		1.63103		2.75333
