# Supplementary material for: Persistently increased post-stress activity of paraventricular thalamic neurons is essential for the emergence of stress-induced alterations in behaviour
Source: PLoS Biol. 2025 Jan 21;23(1):e3002962. doi: 10.1371/journal.pbio.3002962 (PMC11750107; doi:10.1371/journal.pbio.3002962)
Supplement: S7 Data — (XLS) [file pbio.3002962.s026.xls]

## Sheet: 7c
Home Cage	POST0 EYFP	POST0 SwiChR	NOE control
44.0625	172.266	133.984	67.5
19.0625	101.953	40.7812	65.7812
3.28125	193.594	52.1875	57.5
24.8438	87.0312	46.7188	33.9062
10.4688	118.438	38.5938	36.4062
4.21875	95.3125	43.5938
4.21875	187.656

## Sheet: 7d
Home Cage	POST0 EYFP	POST0 SwiChR	NOE control
65.19	177.82	149.96	45.4872
66.24	189.08	76.82	72.2123
59.13	111.44	65.51	59.1102
58.74	157.24	84.49	105.701
73.14	101.58	121.17	118.365
48.3	102.01
59.93	115.52

## Sheet: 7e
Home Cage	POST0 EYFP	POST0 SwiChR	NOE control
90.2568	231.174	164.151	86.5233
33.9258	247.303	125.699	152.667
35.5014	198.595	91.815	224.526
65.8826	181.63	136.849	164.335
51.3856	138.315	45.7634	193.52
35.5512	331.084	204.082
24.5338	201.95

## Sheet: 7f
Home Cage	POST0 EYFP	POST0 SwiChR	NOE control
120.735	385.233	462.855	42.2166
47.5635	326.638	122.071	23.1589
63.1002	54.8835	95.354	58.3256
27.6151	216.917	215.607	131.371
38.8348	133.445	234.155	97.0154
60.4088	83.7716
59.7281	181.901

## Sheet: 7g
Home Cage	POST0 EYFP	POST0 SwiChR	NOE control
380.013	547.186	315.818	142.605
159.074	396.925	288.172	157.681
350.091	197.82	139.805	157.041
125.905	232.548	225.798	238.634
117.923	190.816	394.6	343.653
141.773	240.574
256.268	240.75

## Sheet: 7i
Home Cage	POST1 EYFP	POST1 SwiChR
721.356	1007.32	633.85
761.179	1054.21	787.295
763.811	1135.67	768.852
		831.032

## Sheet: 7j
Home Cage	POST1 EYFP	POST1 SwiChR
1181.61	1675.09	986.808
1121.61	1408.53	1261.09
1260.26	1419.39	1294.18
		1163.96
