# Supplementary material for: Persistently increased post-stress activity of paraventricular thalamic neurons is essential for the emergence of stress-induced alterations in behaviour
Source: PLoS Biol. 2025 Jan 21;23(1):e3002962. doi: 10.1371/journal.pbio.3002962 (PMC11750107; doi:10.1371/journal.pbio.3002962)
Supplement: S8 Data — (XLS) [file pbio.3002962.s027.xls]

## Sheet: 8b
POST4	LATE0
1.47089	0.865005
1.66372	0.596938
1.17422	0.557434
0.57806	0.696689
0.749063	0.628809
0.482162	0.479701
0.881885	0.451508

## Sheet: 8c
Time bin	POST							LID
15	1.60204	1.99485	1.39131	1.17015	1.61833	2.60138	2.14179	4.67506	6.50649	4.51201	3.08574	1.71796	2.64009	2.35291
30	1.1622	1.45472	1.28231	1.1197	1.13052	2.14183	1.85571	4.59935	6.04517	3.65315	2.88598	1.63363	2.28435	1.2009
45	0.97099	1.1307	1.17283	1.01919	0.412784	1.28137	1.39025	0.886129	4.10091	2.83551	2.42704	1.26273	1.60129	0.555136
60	0.363195	1.17614	0.981637	0.758883	0.494469	1.00226	0.893026	0.531296	2.78027	2.87895	2.50409	1.19827	0.894833	0.357719
75	0.437563	0.801253	0.648947	0.331588	0.830189	0.738998	0.553	0.13063	1.54375	1.68912	1.36345	0.669893	1.02109	0.462364

## Sheet: 8d
POST	LID
1.15961	0.433008
1.28674	0.541321
1.11709	0.504173
1.06992	0.98415
1.37147	1.37861
1.49431	1.2954
2.2698	1.79266

## Sheet: 8e
POST	LID
134.1	0
308.5	52.8
176.9	35.08
360.4	64.48
173.85	68.84
351.75	73.76
277.8	4

## Sheet: 8f
POST	LID
1551.5	564.6
2682	1469.6
569	1224.8
1552.5	391.4
1005.5	181.8
707.75	901.2
811	291.6

## Sheet: 8g
POST	LID
0	0
16.6	17.96
42.55	0.48
33	15.48
0	0
0	35.52
23.5	0
