# Supplementary material for: Persistently increased post-stress activity of paraventricular thalamic neurons is essential for the emergence of stress-induced alterations in behaviour
Source: PLoS Biol. 2025 Jan 21;23(1):e3002962. doi: 10.1371/journal.pbio.3002962 (PMC11750107; doi:10.1371/journal.pbio.3002962)
Supplement: S9 Data — (XLS) [file pbio.3002962.s028.xls]

## Sheet: S2c
Bregma levels	Home Cage							POST0 EYFP					POST0 SwiChR
-0.34	761.26	1073.14	1058.1	730.46	904.84	717.03	1015.89	784.26	1403.85	751.45	765.75	1327.18	1140.05	970.49	1159.4	1189.92
-0.61	892.52	789.35	500.69	770.65	845.9	520.84		1407.79	1478.38	548.41	1228.29	1295.19	632.35	1157.93	823.18	538.42
-0.88	706.36	582.41	600.89	808.39	541.32			1296.73	1251.55	1234.46	1301.09		404.41	633.77	377.65	649.38
-1.15	608.25	477.45	297.05	249.18	452.64	659.27	429.36	1184.38	1425.22	445.39	1326.07	1190.3	182.83	707.35	10.03	33.83
-1.42	580.25	559.57	219.92	361.55	616.95	601.92	747.12		1388.39	873.38	1208.61	959.27	392.52	314.32		361.19
-1.69	526.93	464.43	277	750.08	325.65	737.47	636.98	1734.13	1638.61	642.17	1408.76	816.83	1504.66	1045.84	501.13	832.04
-1.96	855.42							1656.21	1311.67	366.08	1201.3	975.51	1588.52	959.63	980.43	1001.43

## Sheet: S2d
Pre5	POST0
-2.0519	-2.10742
-2.08428	-2.08994
-2.02972	-2.21868
-1.81548	-1.74459
-1.69918	-1.82454
-1.79894	-1.91522
-1.97219	-2.1146
-1.91126	-1.94628
-1.90083	-1.93013
-1.86011	-1.8444
-2.0689	-2.15054
-2.22338	-2.32376
-2.17544	-2.20208
-1.99599	-2.1304

## Sheet: S6c
PRE	POST
0.550589	0.703051
1.4853	1.19273
1.24277	1.01644
0.543149	0.490881
1.17819	0.622991

## Sheet: S6d
Time	PRE					POST
15	1.70051	0.902775	1.14287	2.77961	1.39224	3.13328	1.08877	1.35532	2.3952	0.876625
30	1.27435	0.895095	1.10465	2.13454	1.29945	1.78245	0.992716	1.13941	2.31447	0.760068
45	1.07384	1.09234	1.10298	1.53123	1.14912	1.12643	0.839843	0.88523	1.56469	0.532548
60	0.817815	1.21045	0.996556	0.649771	0.877833	0.981722	0.864962	0.803061	0.946204	0.506936
75	0.538405	1.05261	0.97953	0.577854	1.01671	0.662707	0.728877	0.652415	0.726461	0.293264

## Sheet: S6e
PRE	POST
400.25	495.75
665	951.25
147.75	529
608	468.333
829.25	647

## Sheet: S6f
PRE	POST
34.75	18.15
101.2	95
2.5	2.8
46.45	63.4167
16.75	76.35

## Sheet: S6g
PRE	POST
98.75	116.333
150	125.9
44.2	26.7333
136.6	81.48
110.75	66.8

## Sheet: S7c
PRE Wake	POST Wake	PRE Nest	POST Nest	PRE Sleep	POST Sleep
0.201718	0.191476	0.196673	0.181389	0.18983	0.165091
0.210181	0.159802	0.194759	0.118873	0.1754	0.139782
0.179385	0.178187	0.173897	0.107301	0.179577	0.112525
0.135053	0.196198	0.132125	0.188054	0.157274	0.188839
0.205844	0.218842	0.205107	0.208434	0.197851	0.20739
0.207893	0.235839	0.218487	0.23583	0.187424	0.236275
0.170324	0.184801	0.151575	0.180736	0.138642	0.181252
0.0101246	0.17069	0.0105708	0.183543	0.0128755	0.138949
0.228675	0.222369	0.229592	0.212674	0.206685	0.185707
0.177609	0.225914	0.140999	0.222782	0.127273	0.181362
0.204332	0.196143	0.166319	0.189926	0.168734	0.175746
0.204398	0.166207	0.188975	0.160839	0.199516	0.132631
0.199165	0.186077	0.144618	0.185673	0.118761	0.18156
0.150615	0.128643	0.164641	0.111092	0.135847	0.117786
0.22295	0.220405	0.20321	0.224649	0.211689	0.222806
0.233284	0.2401	0.223228	0.244335	0.220635	0.230114
0.236104	0.229439	0.231903	0.227605	0.235011	0.189515
0.236909	0.135599	0.234904	0.16761	0.233361	0.237103
0.228249	0.204812	0.214971	0.203069	0.2112	0.200225
0.185209	0.230892	0.173488	0.223478	0.157558	0.217295
0.16963	0.22391	0.109744	0.211426	0.0700758	0.194712
0.193763	0.184046	0.0758998	0.170044	0.0864865	0.151603
0.180707	0.229409	0.117068	0.235131	0.107498	0.227773
0.211231	0.165191	0.22587	0.18883	0.223244	0.147568
0.150156	0.206242	0.0475819	0.215839	0.0500715	0.229438
0.165383	0.183555	0.147098	0.217725	0.134794	0.19556
0.0907388	0.126399	0.125081	0.140734	0.121973	0.216151
0.193069	0.177142	0.208322	0.169132	0.204069	0.157133
0.212482	0.233618	0.212878	0.215626	0.217406	0.161557
0.208045	0.165516	0.207268	0.165123	0.20171	0.227544
0.0684762	0.215203	0.072861	0.220106	0.0601819	0.276415
0.119629	0.188511	0.126977	0.218479	0.0988684	0.189952
0.131122	0.243136	0.146748	0.234223	0.116041	0.230615
0.000631912	0.210388	0.000941841	0.22085	0	0.219545
0.0656909	0.15593	0.117684	0.1596	0.0970874	0.174416
0.144188	0.101121	0	0.131647	0	0.197554
0.208238	0.227372	0.202259	0.214155	0.207452	0.192193
0.198567	0.243587	0.215099	0.234707	0.212581	0.215132
0.239098	0.195797	0.227984	0.172364	0.230872	0.126711
0.168792	0.130488	0.157025	0.0227586	0.166819	0.000860638
0.213733	0.0224888	0.208946	0.014377	0.212198	0.0028169
0.0587918	0.187439	0.0878661	0.16432	0.146652	0.134348
0.144459	0.244708	0.156625	0.217872	0.147416	0.160576
0.0659181	0.246451	0.151711	0.193826	0.219968	0.233043
0.244194	0.24031	0.231396	0.240984	0.231811	0.237132
0.2007	0.04096	0.211125	0.0539978	0.207266	0.0563261
0.236314	0.176428	0.231092	0.171771	0.224597	0.17384
0.156351	0.0866044	0.150241	0.112281	0.144615	0.153133
0.157959	0.200802	0.203263	0.190056	0.200472	0.198873
0.180369	0.205854	0.16286	0.206486	0.162429	0.186175
0.196736	0.03297	0.171198	0.0371772	0.159924	0.0525188
0.200186	0.0245098	0.213799	0.0300319	0.221841	0.0463415
0.102481	0	0.16046	0.023622	0.225806	0.0714286
0.0967605	0	0.088976	0	0.0663235	0.0288462
0.223843	0.232114	0.229061	0.225536	0.224529	0.205813
0.231344	0	0.235752	0.0441176	0.222973	0
0.204316	0.011236	0.210199	0.0207065	0.192661	0.0119454
0.00210881		0.00436975		0
0.0752249		0.0792839		0.0733333
0.208106		0.221921		0.20903
0.00598802		0		0
0.24659		0.233441		0.238757
0.0633611		0.0576497		0.0553731
0.216006		0.198873		0.204315
0.241283		0.21173		0.208659
0.190779		0.160533		0.139324
0.217206		0.150374		0.16792
0.224182		0.19155		0.208871
0.185851		0.177776		0.189942

## Sheet: S7d
PRE Wake	POST Wake	PRE Nest	POST Nest	PRE Sleep	POST Sleep
0.054067	-0.00916702	0.0483472	-0.0166225	0.0693893	0.0206398
0.0397508	-0.0108489	0.0068354	-0.000547645	-0.159706	-0.0102393
0.00568932	0.0140148	0.0567862	0.00925789	0.139139	-0.00453334
-0.0104906	0.00723821	-0.00601052	0.0134456	-0.0889952	0.017469
-0.017994	0.17633	-0.0133454	0.196499	-0.032564	0.143645
-0.0206612	0.032144	0.0518078	-0.0198524	0.44127	-0.00717551
-0.00300859	0.0256545	0.00994199	0.0168918	0.123031	0.00452106
0.0029628	0.0629945	0.012162	0.0430704	0.0375549	0.0275433
-0.0373838	0.0473302	0.00195963	0.0500723	0.378531	-0.000305849
-0.0282506	0.0466597	-0.0297392	0.0267045	-0.0430997	0.0272763
-0.0027931	0.0458997	-0.0139903	0.0326302	0.330688	0.0576239
-0.0996669	0.0834	-0.112015	0.0929456	0.129552	0.120481
0.120275	0.0571429	0.192161	0.0554161	0.219531	0.0880668
0.0786189	0.0155182	0.115349	-0.00119359	0.131018	0.0116428
0.0090185	0.00229954	0.0586154	-0.0016165	0.0408969	-0.000530451
0.0167877	0.041873	0.00983103	0.0212651	-0.0581619	0.00712782
0.0107061	-0.00863046	0.0333503	-0.000771519	-0.00320276	0.00367072
0.0009196	-0.00150601	-0.0103081	-0.00303976	0.0317119	0.015497
0.0702427	0.0355665	0.113404	0.0303641	0.128326	0.0206128
0.0115244	0.0502315	0.0311961	0.0416063	0.0445575	0.0264218
0.0275514	0.172185	0.051581	0.157217	0.0527516	0.0592261
0.0171934	0.0899417	-0.00620972	0.0966837	0.0683319	0.0387709
0.00559154	-0.0010663	0.0341758	0.0237947	0.00912698	-0.0178809
0.0166249	0.0111527	-0.0131041	0.00217921	0.0317619	0.0352457
0.0286551	0.0333354	0.0374528	0.001221	0.0273169	-0.0313709
0.0160077	0.0330527	0.0142957	0.0312639	0.0516965	0.0387927
0.00880491	-0.00160477	0.0140854	-0.00473173	0.0663706	0.00322467
0.035841	0.0868756	0.0226355	0.0943933	-0.109432	0.0380335
-0.0075336	0.0386258	0.00576281	0.00289219	-0.0454545	0.00502961
0.00263176	0.00487904	0.047525	0.00688374	-0.0189394	-0.000850456
0.105294	0.14972	0.0422164	0.172706	0.258115	0.104117
0.054531	0.00669303	0.0110163	-0.00614973	0.0657299	0.0139717
0.117124	0.0096809	0.482911	-0.0159277	0.4679	0.0234657
0.215157	0.219528	0.562319	0.245425	0.506526	0.385114
0.012256	0.00277502	-0.0108011	0.0212037	-0.0121921	0.0692235
0.0109307	0.0113247	0.00840594	0.0151398	0.0316592	0.0252643
0.0118934	0.017617	0.0309004	0.0179981	0.0424442	0.034569
0.0989175	0.0104302	0.504073	0.015257	0.451783	0.00676555
0.00369988	0.0156742	0.0521179	0.00394952	0.0148932	0.0445502
0.0107057	0.0150812	0.0551615	-0.00265816	0.0171759	-0.0469646
0.0146442	0.227233	0.115927	0.225238	0.12316	0.332502
0.00607308	0.0523936	0.0394139	0.0547205	-0.00300672	0.05159
-0.000260714	0.107939	0.0325105	0.107033	0.0177113	0.0850532
0.0175778	0.0130441	0.0261432	0.0144255	0.0465426	0.0171746
0.219476	0.0311401	0.38575	0.0530622	0.329638	0.0344061
0.0597907	0.0202839	0.0699527	0.00845205	0.0606157	0.00234688
0.0972859	0.0806922	0.134387	0.0399977	0.112735	0.0805425
0.0526849	0.0859281	0.214286	0.0790227	0.188095	0.136345
0.136012	0.0335591	0.450521	0.0164884	0.27402	0.0299309
0.0803023	0.223872	0.355556	0.283439	0.227473	0.429914
0.0293242	0.0197534	0.0316767	0.0616585	0.0463811	0.0939306
0.119458	0.0317785	0.738095	0.0238673	0.541667	0.0599894
0.156085	0.440867	-1.98848	0.493741	-0.213904	0.640228
0.163182	-0.0195412	-0.522727	0.0305116	-0.107038	0.0692892
0.0392528	-0.0151076	0.446163	-0.0670875	0.175115	-0.0493781
0.0119561	-0.0345077	0.0446103	-0.0116695	0.00931677	-0.103811
-0.0282287	-0.127815	0.0496151	-0.244974	0.0151489	-0.0204664
0.408516	-0.00444946	0.476866	-0.0602903	0.605595	0.0522265
0.0910364	0.0182169	0.00274725	0.0351577	0.590476	0.159306
0.0296791	0.0357247	0.0568749	-0.000629129	0.0142404	0.115305
0.0461072	0.0467752	0.22406	0.0391701	0.0681999	-0.0521431
0.0282443	0.0947353	0.0527243	0.125985	-0.0259271	0.189156
0.0171385	0.0392329	0.0288508	0.0131714	0.0203912	-0.0306008
-0.00898311	0.717493	0.0840895	0.756374	0.0725304	0.883598
0.04628	-0.0189496	0.125425	-0.0703979	0.39792	-0.120825
0.0329813	-0.0120981	0.0196004	-0.0144597	0.0254414	-0.0165748
0.0248769	-0.0391968	0.0726697	-0.0294886	-0.00200375	-0.0688883
0.0201515	-0.240732	0.0211037	-0.0884005	-0.00833173	0.157729
0.0149726	0.0435359	0.0157077	0.0293044	0.039596	0.0203936
0.0267474	-0.00109376	0.0335218	-0.0148684	0.0398301	-0.0310857
0.0119738	0.0148241	-0.00766552	-0.0257292	0.412011	-0.0533724
0.173993	0.20242	0.28429	0.186105	0.613339	0.18721
0.0995041	-0.0103225	0.108712	0.0141153	0.437226	2.42872e-05
0.0134747	0.00815286	0.0112112	-0.00559648	0.0358807	-0.00642979
0.0216872	0.468862	0.0500404	0.494851	0.418417	0.599119
-0.0666144	0.0276799	0.160099	0.139696	-0.197628	0.330897
-0.0392504	0.0494316	0.179228	0.333634	-0.172727	0.557792
0.0207889	-0.00275354	-0.0324675	-0.0319389	-0.04	0.0417448
-0.0582795	0.0173418	0.0448179	-0.00616383	0.131579	0.0167522
0.0141037	0.00610954	-0.0574363	0.143379	-0.275029	0.298342
0.130719	-0.00123465	0.171179	0.0977477	0.0762518	0.238852
0.0429938	0.0325678	0.0209199	0.00998074	-0.0227345	0.0777852
0.130807	-0.00555727	0.164316	0.0275106	0.0853509	-0.0045426
0.0403204	-0.0100212	0.0701564	-0.000662983	0.0590576	-0.0136964
0.100194	-0.0164628	0.108701	0.0260567	0.0889947	-0.200314
0.250852	0.0102222	0.354265	0.167801	0.589827	0.365918
0.0369737	0.046291	0.0437955	-0.0341543	0.0754268	-0.00205379
0.10798	0.00743059	0.163689	-0.00535344	0.146964	-0.0306571
0.0133702	0.00955233	0.0391504	0.0741855	0.00996819	0.199171
0.100364	0.0194574	0.167294	0.0655204	0.156584	0.173698
0.183848	-0.0126707	0.309543	0.0222863	0.348037	0.0519417
0.217758	-0.00651372	0.350331	0.0199572	0.372806	0.0295262
0.00248594	-0.0039548	0.114604	0.00452163	0.0444208	-0.00101261
0.11722	-0.0690248	0.160387	-0.0984848	0.201071	-0.0574272
0.186993	-0.00586911	0.200134	-0.0249267	0.259088	0.141353
0.00775077	0.00415804	-0.706294	0.0198012	0.14881	-0.0407701
0.172994	-0.00831157	0.326928	0.135932	0.354262	0.281806
0.0162983	-0.0245855	0.0924817	0.0849477	0.106233	0.224391
0.0998651	0.0185531	0.119516	0.0375219	0.198852	0.101876
0.14125	-9.31064e-05	0.147428	0.000414465	0.0707805	0.000937092
-0.0692602	-0.000513611	-0.132231	0.0034075	0.47619	-0.051799
0.0302631	-0.0327167	0.0294753	-0.0262589	0.211947	-0.0612322
0.121182	0.154806	0.176048	0.171899	0.22087	0.155453
0.159095	0.00945669	0.174518	-0.00164814	0.0451819	0.0162841
-0.0533604	0.00599177	-0.761364	-0.00558547	-0.284091	0.10649
0.00638638	-0.28215	-0.0335227	-0.0942313	0.0111259	0.347845
0.0210597	0.0463822	-0.204545	0.0812371	-0.00395257	0.00947191
-0.0441379	0.0312908	-1	0.0297413	0.0833333	0.0235479
-0.165243	-0.450089	-0.204227	-0.511807	0.170635	-0.475936
0.0581219	-0.0111956	1	0.00149636	0.738095	0.0714216
-0.0126648	0.0207577	-1	0.021124	-4.95523	0.076875
-0.334378	0.107781	-1.41593	0.0900959	0.464744	0.0886832
-0.148589	0.0112395	-0.522727	0.0278589	-1	0.00219035
-0.164223	0.00656977	-0.522727	0.0101903	-1	0.0364357
-0.0560842	-0.109069	-1	-0.142444	-1	-0.143954
0.020118	0.061741	0.311387	0.134397	0.375436	0.268882
0.0660222	-0.0108873	0.479716	-0.0113164	0.517958	0.0175935
0.0105235	-0.000622544	-0.0497223	-0.00045776	0.150438	0.0141244
-0.0187856	0.000863535	0.0159093	0.00355519	0.0203387	-0.0327759
0.0640433	-0.0188283	0.299633	0.0315666	0.331854	0.0167659
0.0548654	-0.0298331	0.262598	-0.0583101	0.293589	-0.0765877
0.0138335	0.0115137	0.0350877	0.0286634	-0.384569	0.00275387
-0.0188598	0.000509667	-0.0454545	-0.00295356	0.0597913	-0.0323417
0.0188486	0.00784666	0.346539	0.0232274	0.379455	0.123583
0.00283579	0.00791659	0.0306805	0.0284213	0.0406784	0.0153553
0.00585437	0.00892904	0.0656588	0.0150519	0.0289907	-0.0221329
-0.0105468	0.139653	0.163493	0.345609	0.166574	-0.192707
-0.00211162	0.171418	0.14689	0.185138	0.167838	0.268669
-0.0603538	0.0640224	-0.0414606	0.185304	-0.0222985	0.255876
0.0132385	0.0364501	0.034276	-0.0120556	0.0101458	0.0511778
-0.0399925	0.0465135	-0.100431	0.0852488	-0.159554	0.144021
0.010018	0.09579	-0.0200079	0.191227	0.0485982	0.264435
0.00969118	0.0278664	0.0591575	0.127409	-0.0418675	0.240009
0.0782495	0.0157523	0.286954	0.0216194	0.26481	-0.00568747
-0.004652	0.037835	0.242214	0.0693201	0.270431	0.108508
0.033466	0.0251371	-0.202366	0.0367854	-0.197628	0.0875943
-0.00769183	-0.0134024	0.0125052	0.000852272	0.109861	0.0253536
-0.422298	0.0388975	-0.681818	0.0973706	-0.575758	0.124248
0.0562803	0.0136172	0.398589	0.0885661	0.023166	0.167767
0.044934	0.0444007	0.0102436	0.00745094	-0.0666667	0.000506201
-0.213904	0.0266171	-0.0454545	0.0508071	-0.245243	0.073097
-0.0427993	-0.000924801	0.177862	0.036368	-0.354798	0.0743536
-0.297521	0.00545325	0.0386555	0.0146753	-0.112762	0.0079285
0.0371642	-0.0126819	0.0366531	0.0967175	0.0353829	0.230248
0.0997024	0.198095	0.126984	0.123954	-0.0836364	-0.0472092
-0.00395257	0.0237123	0.123421	0.0909263	0.0653595	0.0621805
-0.36317	0.0661687	0.225834	0.0748104	0.308281	0.00377771
-0.352273	0.0033514	-0.265734	-0.00859236	-0.210031	-0.0175795
0.140014	-0.010101	0.0284178	-0.031348	-0.143988	-0.0645455
0.0516291	0.0716767	0.14881	0.0953421	0.0793651	-0.0305271
-0.0408432	0.0146588	0.440066	0.0280982	0.0514801	0.0905971
-0.016766	0.0283253	0.0543616	0.0304948	-0.0800754	0.0565421
0.0952381	0.00698989	-0.164773	0.000172103	0.214286	-0.00762914
0.020118	0.0271386	0.311387	0.079114	0.375436	0.0198152
0.0660222	0.0832158	0.479716	0.0677381	0.517958	-0.0333278
0.0105235	-0.00128041	-0.0497223	0.0375643	0.150438	0.00675647
-0.0187856	0.0856555	0.0159093	0.0976869	0.0203387	0.118578
0.0640433	0.0149507	0.299633	0.0278163	0.331854	0.0297381
0.0548654	0.0138259	0.262598	0.0303852	0.293589	0.028923
0.0138335		0.0350877		-0.384569
-0.0188598		-0.0454545		0.0597913
0.0188486		0.346539		0.379455
0.00283579		0.0306805		0.0406784
0.00585437		0.0656588		0.0289907
-0.0105468		0.163493		0.166574
-0.00211162		0.14689		0.167838
-0.0603538		-0.0414606		-0.0222985
0.0132385		0.034276		0.0101458
0.010018		-0.0200079		0.0485982
0.00969118		0.0591575		-0.0418675
0.0782495		0.286954		0.26481
-0.004652		0.242214		0.270431
0.033466		-0.202366		-0.197628
-0.00769183		0.0125052		0.109861
0.037911		0.0802071		0.0652015
-0.0926521		0.270067		0.235296
0.0739048		-0.0465632		-0.0975362
0.0254459		-0.0786454		-0.0757859
0.025974		0.419255		0.506605
0.0164675		0.138185		-0.0600363
-0.422298		-0.681818		-0.575758
0.0562803		0.398589		0.023166
0.044934		0.0102436		-0.0666667
-0.213904		-0.0454545		-0.245243
-0.0427993		0.177862		-0.354798
-0.297521		0.0386555		-0.112762
0.0371642		0.0366531		0.0353829
0.0997024		0.126984		-0.0836364
-0.00395257		0.123421		0.0653595
-0.36317		0.225834		0.308281
-0.352273		-0.265734		-0.210031
0.140014		0.0284178		-0.143988
-0.0408432		0.440066		0.0514801
-0.016766		0.0543616		-0.0800754
0.0952381		-0.164773		0.214286

## Sheet: S9c
PRE	POST
0.731538	0.174528
2.21541	0.819058
0.641751	0.512886
0.786252	0.677088
0.625052	0.747

[truncated: 6 more sheets: S9d, S9e, S9f, S9g, S10a, S10b]
