# Supplementary material for: Persistently increased post-stress activity of paraventricular thalamic neurons is essential for the emergence of stress-induced alterations in behaviour
Source: PLoS Biol. 2025 Jan 21;23(1):e3002962. doi: 10.1371/journal.pbio.3002962 (PMC11750107; doi:10.1371/journal.pbio.3002962)
Supplement: S10 Data — (XLS) [file pbio.3002962.s029.xls]

## Sheet: Supplementary Table 1
Figure panel	MEAN ± S.E.M.	Comparison	Test	Tails or posthoc test	Test statistic	P-value
Fig. 1d	BL: 6.578 ± 0.7064 POSE: 72.09 ± 2.889	BL vs POSE	T-test	Two-tailed	t[13] = 21.05	P < 0.0001
Fig. 1e	BL: 4.714 ± 0.9689 POSE: 69.9 ± 6.244	BL vs POSE	T-test	Two-tailed	t[6] = 9.350	P < 0.0001
Fig. 1f	BL: 4.166 ± 0.5962 NOE: 6.196 ± 1.004	BL vs NOE	T-test	Two-tailed	t[4] = 1.822	P = 0.1425
Fig. 1g	HC: 2.571 ± 1.674 EYFP: 250 ± 80.41 SwiChR: 41.57 ± 41.57 NOE: 4 ± 1.924	Interaction	Kruskal-Wallis test	Dunn's multiple comparisons test	K-W = 21.58	P < 0.0001
		HC vs EYFP P0				P = 0.0014
		EYFP P0 vs NOE				P > 0.9999
		EYFP P0 vs SwiChR P0				P = 0.0019
		SwiChR P0 vs NOE				P > 0.9999
Fig. 1h	HC: 35.36 ± 3.613 EYFP: 59.15 ± 9.418 SwiChR: 27.61 ± 4.331 NOE: 42.6 ± 6.334	Interaction	One-way ANOVA	Tukey's multiple comparisons test	F(3,29) = 2.961	P = 0.0486
		HC vs EYFP P0				P = 0.1946
		EYFP P0 vs NOE				P = 0.9597
		EYFP P0 vs SwiChR P0				P = 0.0512
		SwiChR P0 vs NOE				P = 0.7383
Fig. 1i	PRE5: 5.731 ± 1.941 POST0: 2.701 ± 0.6395	PRE5 vs POST0	Wilcoxon signed rank test	Two-tailed	W = -26	P = 0.0313
Fig. 1k	HC: 24.44 ± 2.573 EYFP: 70.40 ± 5.090 SwiChR: 18.74 ± 2.222 NOE: 35.45 ± 3.078	Interaction	One-way ANOVA	Tukey's multiple comparisons test	F(3,21) = 44.75	P < 0.0001
		HC vs EYFP P0				P < 0.0001
		EYFP P0 vs NOE				P < 0.0001
		EYFP P0 vs SwiChR P0				P < 0.0001
		SwiChR P0 vs NOE				P = 0.0279
Fig. 1l	HC: 127.5 ± 11.44 EYFP: 650.9 ± 18.69 SwiChR: 654.2 ± 41.61 NOE: 375.9 ± 74.56	Interaction	One-way ANOVA	Tukey's multiple comparisons test	F(3,20) = 50.00	P < 0.0001
		HC vs EYFP P0				P < 0.0001
		HC vs SwiChR P0				P < 0.0001
		HC vs NOE				P = 0.008
		EYFP P0 vs NOE				P = 0.003
		SwiChR P0 vs NOE				P = 0.005
Fig. 1m	HC: 39.47 ± 13.71 EYFP: 245.6 ± 15.01 SwiChR: 171.3 ± 38.39 POS: 79.15±22.15	Interaction	One-way ANOVA	Tukey's multiple comparisons test	F(3,21) = 16.96	P < 0.0001
		HC vs EYFP P0				P < 0.0001
		HC vs SwiChR P0				P = 0.0029
		EYFP P0 vs NOE				P = 0.0024
Fig. 2c	NOE: 4.298 ± 1.307 POST0: 1.281 ± 0.3115	NOE vs POST0	Mann Whitney test	Two-tailed	U = 11	P = 0.0152
Fig. 2d	NOE: 46.21 ± 12.20 POST0: 33.68 ± 4.441	NOE vs POST0	Mann Whitney test	Two-tailed	U = 30	P = 0.6058
Fig. 2f	PRE: 1 ± 0.1096 POST0: 1.208 ± 0.1672	PRE vs POST	T-test	Two-tailed	t[19] = 1.499	P = 0.1504
Fig. 2g	PRE: 0.6896 ± 0.0969 POST0: 1.007 ± 0.1436	PRE vs POST	T-test	Two-tailed	t[19] = 2.871	P = 0.0098
Fig. 2h	PRE: 0.6447 ± 0.0953 POST0: 0.959 ± 0.1391	PRE vs POST	T-test	Two-tailed	t[19] = 3.378	P = 0.0032
Fig. 2i	PRE: 9.664 ± 1.171 POST0: 28.81 ± 7.63	PRE vs POST	T-test	Two-tailed	t[19] = 2.463	P = 0.0235
Fig. 2j	PRE: 6.989 ± 1.281 POST0: 9.487 ± 1.237	PRE vs POST	T-test	Two-tailed	t[19] = 1.847	P = 0.0763
Fig. 2k	PRE: 6.488 ± 1.239 POST0: 9.33 ± 1.304	PRE vs POST	T-test	Two-tailed	t[19] = 2.411	P = 0.0262
Fig. 3d 30 min	PRE: 2.181 ± 0.183 POST: 3.549 ± 0.552	PRE vs POST	T-test	Two-tailed	t[13] = 2.438	P = 0.0299
Fig. 3d 45 min	PRE: 1.46 ± 0.1695 POST: 2.589 ± 0.3794	PRE vs POST	T-test	Two-tailed	t[13] = 2.392	P = 0.0326
Fig. 3e	PRE: 1 ± 0.1393 POST: 1.247 ± 0.2175	PRE vs POST	Wilcoxon signed rank test	Two-tailed	W = 85	P = 0.0052
Fig. 3f	PRE: 819 ± 125.2 POST: 1180 ± 159.6	PRE vs POST	T-test	Two-tailed	t[13 ] = 3.579	P = 0.0264
Fig. 3g	PRE: 43.72 ± 17.64 POST: 11.53 ± 3.646	PRE vs POST	Wilcoxon signed rank test	Two-tailed	W = -89	P = 0.0031
Fig. 3h	PRE: 75.59 ± 13.03 POST: 238 ± 29.74	PRE vs POST	T-test	Two-tailed	t[13] = 5.692	P < 0.0001
Fig. 3i	PRE: 3.36 ± 0.5997 POST: 10.55 ± 1.923	PRE vs POST	T-test	Two-tailed	t[9] = 3.569	P = 0.006
Fig. 3j	PRE: -2.013 ± 0.0442 POST: -2.051 ± 0.0243	PRE vs POST	T-test	Two-tailed	t[13] = 1.086	P = 0.2971
Fig. 4c Wake	PRE: 1 ± 0.0764 POST: 1.505±0.1258	PRE vs POST	Mann Whitney test	Two-tailed	U = 1357	P = 0.0026
Fig. 4c Nest	PRE: 0.7148 ± 0.07035 POST: 1.375 ± 0.1313	PRE vs POST	Mann Whitney test	Two-tailed	U = 1041	P < 0.0001
Fig. 4c Sleep	PRE: 0.5174 ± 0.0614 POST: 0.928 ± 0.0765	PRE vs POST	Mann Whitney test	Two-tailed	U = 1097	P < 0.0001
Fig. 4e Wake/Nest SMI	PRE: 0.2004 ± 0.0534 POST: 0.0577 ± 0.0221	PRE vs POST	Mann Whitney test	Two-tailed	U = 1295	P = 0.0009
Fig. 4e Wake/Sleep SMI	PRE: 0.3775 ± 0.0597 POST: 0.2124 ± 0.0291	PRE vs POST	Mann Whitney test	Two-tailed	U = 1304	P = 0.0011
Fig. 4e Nest/Sleep SMI	PRE: 0.2575 ± 0.0413 POST: 0.1608 ± 0.0275	PRE vs POST	Mann Whitney test	Two-tailed	U = 1814	P = 0.4576
Fig. 4g Wake	PRE: 6.827 ± 0.6583 POST: 10.23 ± 0.7633	PRE vs POST	Mann Whitney test	Two-tailed	U = 1309	P = 0.0011
Fig. 4g Nest	PRE: 4.828 ± 0.5885 POST: 9.648 ± 0.8232	PRE vs POST	Mann Whitney test	Two-tailed	U = 992	P < 0.0001
Fig. 4g Sleep	PRE: 3.477 ± 0.4958 POST: 6.702 ± 0.5905	PRE vs POST	Mann Whitney test	Two-tailed	U = 1034	P < 0.0001
Fig. 4i Wake	PRE: 20.03 ± 1.291 POST: 45.62 ± 3.094	PRE vs POST	Mann Whitney test	Two-tailed	U = 13625	P < 0.0001
Fig. 4i Nest	PRE: 18.78 ± 1.414 POST: 27.23 ± 2.653	PRE vs POST	Mann Whitney test	Two-tailed	U = 20351	P < 0.0001
Fig. 4i Sleep	PRE: 8.482 ± 0.6154 POST: 11.49 ± 0.8872	PRE vs POST	Mann Whitney test	Two-tailed	U = 20049	P < 0.0001
Fig. 5d	PRE: 2.309 ± 0.3569 POST: 1.345 ± 0.3052	PRE vs POST	T-test	Two-tailed	t[6] = 2.835	P = 0.0298
Fig. 5e	PRE: 1 ± 0.05346 POST: 0.7698 ± 0.1167	PRE vs POST	T-test	Two-tailed	t[6] = 2.944	P = 0.0258
Fig. 5f	PRE: 557.9 ± 69.89 POST: 607.1 ± 77.61	PRE vs POST	T-test	Two-tailed	t[6] = 0.4886	P = 0.6424
Fig. 5g	PRE: 36.86 ± 19.24 POST: 38.36 ± 10.93	PRE vs POST	T-test	Two-tailed	t[6] = 0.1084	P = 0.9172
Fig. 5h	PRE: 81.29 ± 10.88 POST: 64.82 ± 19.57	PRE vs POST	T-test	Two-tailed	t[6] = 1.142	P = 0.2969
Fig. 5i	PRE: 4 ± 0.5865 POST: 2.736 ± 0.937	PRE vs POST	T-test	Two-tailed	t[5] = 1.347	P = 0.2359
Fig. 5j	PRE: -1.965 ± 0.03727 POST: -2.030 ± 0.02605	PRE vs POST	T-test	Two-tailed	t[6] = 2.969	P = 0.0250
Fig. 6b Wake	PRE: 1 ± 0.1225 POST: 1.162 ± 0.0972	PRE vs POST	Mann Whitney test	Two-tailed	U = 510	P = 0.7528
Fig. 6b Nest	PRE: 0.8972 ± 0.1137 POST: 0.8686 ± 0.1072	PRE vs POST	Mann Whitney test	Two-tailed	U = 626	P = 0.7445
Fig. 6b Sleep	PRE: 0.8220 ± 0.1130 POST: 0.6825 ± 0.1063	PRE vs POST	Mann Whitney test	Two-tailed	U = 627	P = 0.7528
Fig. 6c Wake/Nest SMI	PRE: 0.0968 ± 0.0264 POST: 0.2473 ± 0.0561	PRE vs POST	Mann Whitney test	Two-tailed	U = 504	P = 0.1369
Fig. 6c Wake/Sleep SMI	PRE: 0.2242 ± 0.0512 POST: 0.3849 ± 0.0637	PRE vs POST	Mann Whitney test	Two-tailed	U = 460	P = 0.0461
Fig. 6c Nest/Sleep SMI	PRE: 0.1537 ± 0.0422 POST: 0.1437 ± 0.0615	PRE vs POST	Mann Whitney test	Two-tailed	U = 606	P = 0.7431
Fig. 6d Wake	PRE: 5.949 ± 0.9334 POST: 7.669 ± 1.014	PRE vs POST	Mann Whitney test	Two-tailed	U = 626	P = 0.2438
Fig. 6d Nest	PRE: 5.221 ± 0.8250 POST: 6.588 ± 1.09	PRE vs POST	Mann Whitney test	Two-tailed	U = 675	P = 0.5050
Fig. 6d Sleep	PRE: 4.847 ± 0.784 POST: 5.479 ± 0.9375	PRE vs POST	Mann Whitney test	Two-tailed	U = 696	P = 0.6502
Fig. 6e Wake	PRE: 8.879 ± 1.126 POST: 20.65 ± 2.490	PRE vs POST	Mann Whitney test	Two-tailed	U = 2655	P = 0.0005
Fig. 6e Nest	PRE: 7.089 ± 0.8162 POST: 14.21 ± 2.441	PRE vs POST	Mann Whitney test	Two-tailed	U = 3554	P = 0.4439
Fig. 6e Sleep	PRE: 5.778 ± 0.6305 POST: 7.338 ± 1.152	PRE vs POST	Mann Whitney test	Two-tailed	U = 3520	P = 0.3860
Fig. 7c PrL	HC: 15.74 ± 5.658 EYFP P0: 136.6 ± 17.47 SwiChR P0: 59.31 ± 15.06 NOE: 52.22 ± 7.179	Interaction	One-way ANOVA	Tukey's multiple comparisons test	F(3,21) = 17.10	P < 0.0001
		HC vs EYFP P0				P < 0.0001
		EYFP P0 vs SwiChR P0				P = 0.0017
		EYFP P0 vs NOE				P = 0.0012
Fig. 7d BLA	HC: 61.52 ± 8.697 EYFP P0: 136.4 ± 14.12 SwiChR P0: 88.19 ± 15.38 NOE: 80.18 ± 13.82	Interaction	One-way ANOVA	Tukey's multiple comparisons test	F(3,21) = 7.503	P = 0.0013
		HC vs EYFP P0				P = 0.0009
		EYFP P0 vs SwiChR P0				P = 0.0456
		EYFP P0 vs NOE				P = 0.0237
Fig. 7e NAcS	HC: 48.15 ± 8.697 EYFP P0: 218.6 ± 22.95 SwiChR P0: 128.1 ± 22.55 NOE: 164.3 ± 23.09	Interaction	One-way ANOVA	Tukey's multiple comparisons test	F(3,21) = 14.49	P < 0.0001
		HC vs EYFP P0				P < 0.0001
		HC vs SwiChR P0				P = 0.0388
		EYFP P0 vs SwiChR P0				P = 0.0032
		EYFP P0 vs NOE				P = 0.0168
Fig. 7f CeA	HC: 56.38 ± 8.41 EYFP: 203.9 ± 43.34 SwiChR: 226.0 ± 64.86 POS 70.42 ± 19.49	Interaction	One-way ANOVA	Tukey's multiple comparisons test	F(3,20) = 4.608	P = 0.0073
		HC vs EYFP P1				P = 0.0356
		HC vs SwiChR P1				P = 0.0261
		EYFP P1 vs SwiChR P1				P = 0.977
Fig. 7e BNST	HC: 218.7 ± 41.67 EYFP P0:292.4 ± 49.77 SwiChR P0: 272.8 ± 42.91 NOE: 207.9 ± 37.91	Interaction	One-way ANOVA	Tukey's multiple comparisons test	F(3,20) = 0.8483	P = 0.4837
Fig. 7i	HC: 748.8 ± 13.73 EYFP: 1066 ±37.5 SwiChR: 755.3 ± 42.52	Interaction	One-way ANOVA	Tukey's multiple comparisons test	F(2,7) = 23.08	P = 0.0008
		HC vs EYFP P1				P = 0.0016
		HC vs SwiChR P1				P = 0.9912
		EYFP P1 vs SwiChR P1				P = 0.0013
Fig. 7j	HC: 1188 ± 40.14 EYFP: 1501 ± 87.1 SwiChR: 1177 ± 69.01	Interaction	One-way ANOVA	Tukey's multiple comparisons test	F(2,7) = 6.692	P = 0.0237
		HC vs EYFP P1				P = 0.0447
		HC vs SwiChR P1				P = 0.9925
		EYFP P1 vs SwiChR P1				P = 0.0289
Fig. 8b	POST4: 1 ± 0.1701 LATE0: 0.6109 ± 0.053	POST4 vs LATE0	T-test	Two-tailed	t[6] = 2.474	P = 0.0482
Fig. 8c 15 min	POST: 3.641 ± 0.6307 LID: 1.789 ± 0.1847	POST vs LID	T-test	Two-tailed	t[6] = 2.738	P = 0.0338
Fig. 8c 30 min	POST: 3.186 ± 0.6482 LID: 1.45 ± 0.1516	POST vs LID	T-test	Two-tailed	t[6] = 2.443	P = 0.0503
Fig. 8d	POST: 1.396 ± 0.1563 LID: 0.9899 ± 0.1974	POST vs LID	Wilcoxon signed rank test	Two-tailed	W = -26	P = 0.0313
Fig. 8e	POST: 254.8 ± 34.9 LID: 42.71 ± 11.55	POST vs LID	T-test	Two-tailed	t[6] = 6.909	P = 0.0005
Fig. 8f	POST: 1268 ± 277.8 LID: 717.9±186.1	POST vs LID	T-test	Two-tailed	t[6] = 2.031	P = 0.0885
Fig. 8g	POST: 16.52 ± 6.577 LID: 9.92 ± 5.199	POST vs LID	Wilcoxon signed rank test	Two-tailed	W = -5	P = 0.6250
Fig. S2c -0.88 Bregma	HC: 647.9 ± 48.49 EYFP: 1271 ± 16.54 SwiChR: 516.3 ± 72.6	Interaction	One-way ANOVA	Tukey's multiple comparisons test	F(2,10) = 58.33	P < 0.0001
		HC vs EYFP P0				P < 0.0001
		HC vs SwiChR P0				P = 0.2062
		EYFP P0 vs SwiChR P0				P < 0.0001
Fig. S2c -1.15 Bregma	HC: 453.3±56.41 EYFP: 1114 ± 173.2 SwiChR: 233.5 ± 162.5	Interaction	One-way ANOVA	Tukey's multiple comparisons test	F(2,13) = 12.44	P = 0.001
		HC vs EYFP P0				P = 0.0042
		HC vs SwiChR P0				P = 0.4552
		EYFP P0 vs SwiChR P0				P = 0.0013
Fig. S2c -1.42 Bregma	HC: 526.8 ± 66.86 EYFP: 1107 ± 117.6 SwiChR: 356 ± 22.72	Interaction	One-way ANOVA	Tukey's multiple comparisons test	F(2,11) = 18.53	P = 0.0003
		HC vs EYFP P0				P = 0.0009
		HC vs SwiChR P0				P = 0.3868
		EYFP P0 vs SwiChR P0				P = 0.0005
Fig. S2d	PRE5: -1.971±0.0379 POST0: -2.039±0.0457	Pre5 vs POST0	T-test	Two-tailed	t[13] = 3.58	P = 0.0034
Fig. S5a	PRE1: 2.532 ± 0.4201 PRE2: 2.575 ± 0.4329 PRE3: 2.724 ± 0.5865 PRE4: 2.265 ± 0.5650 PRE5: 2.322 ± 0.5442 POST1: 3.191 ± 0.7441 POST2: 3.799 ± 1.019 POST3: 3.390 ± 0.7951 POST4: 4.370 ± 0.8214	Interaction	One-way ANOVA	Fisher's multiple comparisons test	F(8,101) = 2.065	P < 0.05
		PRE1 vs POST4				P < 0.05
		PRE2 vs POST4				P < 0.05
		PRE3 vs POST4				P < 0.05
		PRE4 vs POST1				P < 0.05
		PRE4 vs POST3				P < 0.01
		PRE5 vs POST2				P < 0.05
		PRE5 vs POST4				P < 0.01
Fig. S5b	PRE1: 782.5 ± 153.3 PRE2: 831.4 ± 181.1 PRE3: 914.6 ± 206.9 PRE4: 654.5 ± 142.9 PRE5: 730.8 ± 110.0 POST1: 866.2 ± 168.0 POST2: 1002 ± 248.3 POST3: 1386 ± 300.7 POST4: 1466 ± 302.6	Interaction	One-way ANOVA	Fisher's multiple comparisons test	F(8,98) = 2.542	P < 0.05
		PRE1 vs POST4				P < 0.05
		PRE2 vs POST4				P < 0.05
		PRE3 vs POST4				P < 0.05
		PRE4 vs POST3				P < 0.01
		PRE4 vs POST4				P < 0.01
		PRE5 vs POST3				P < 0.01
		PRE5 vs POST4				P < 0.01
		POST1 vs POST3				P < 0.05
		POST1 vs POST4				P < 0.05
Fig. S5c		Interaction	One-way ANOVA	Fisher's multiple comparisons test	F(8,99) = 1.272	P > 0.05
Fig. S5d	PRE1: 114.5 ± 42.33 PRE2: 52.14 ± 17.19 PRE3: 62.99 ± 24.2 PRE4: 33.3 ± 15.62 PRE5: 116.4 ± 22.20 POST1: 235.9 ± 53.11 POST2: 156.4 ± 33.13 POST3: 225.9 ± 56.34 POST4: 332.7 ± 78.8	Interaction	One-way ANOVA	Fisher's multiple comparisons test	F (8, 100) = 5.774	P < 0.0001
		PRE1 vs POST4				P < 0.001
		PRE2 vs POST1				P < 0.01
		PRE2vs POST3				P < 0.01
		PRE2 vs POST4				P < 0.0001
		PRE3 vs POST1				P < 0.01
		PRE3 vs POST3				P < 0.01
		PRE3 vs POST4				P < 0.0001
		PRE4 vs POST1				P < 0.001
		PRE4 vs POST2				P < 0.05
		PRE4 vs POST3				P < 0.01
		PRE4 vs POST4				P < 0.0001
		PRE5 vs POST1				P < 0.05
		PRE5 vs POST4				P < 0.001
		POST2 vs POST4				P < 0.01
Fig. S6c	PRE: 1 ± 0.1919 POST: 0.8052 ± 0.129	PRE vs POST	T-test	Two-tailed	t[4] = 1.642	P = 0.1759
Fig. S6e	PRE: 530.1 ± 117.6 POST: 618.3 ± 88.65	PRE vs POST	T-test	Two-tailed	t[4] = 0.7887	P = 0.4744
Fig. S6f	PRE: 40.33 ± 16.97 POST: 51.14 ± 17.51	PRE vs POST	T-test	Two-tailed	t[4] = 0.4637	P = 0.0939
Fig. S6g	PRE: 108.1 ± 18.37 POST: 83.45 ± 17.86	PRE vs POST	T-test	Two-tailed	t[4] = 1.965	P = 0.1208
Fig. S7c Wake	PRE: 0.1701 ± 0.0077 POST: 0.1699 ± 0.0095	PRE vs POST	Mann Whitney test	Two-tailed	U = 1912	P = 0.792
Fig. S7c Nest	PRE: 0.1614 ± 0.0079 POST: 0.1664 ± 0.0092	PRE vs POST	Mann Whitney test	Two-tailed	U = 1786	P = 0.3789
Fig. S7c Sleep	PRE: 0.1591 ± 0.008 POST: 0.1636 ± 0.009	PRE vs POST	Mann Whitney test	Two-tailed	U = 1910	P = 0.7845
Fig. S7d Wake	PRE: 0.0138 ± 0.0079 POST: 0.0326 ± 0.0082	PRE vs POST	Mann Whitney test	Two-tailed	U = 15337	P = 0.8632
Fig. S7d Nest	PRE: 0.045 ± 0.0255 POST: 0.0468 ± 0.0092	PRE vs POST	Mann Whitney test	Two-tailed	U = 12969	P = 0.0082
Fig. S7d Sleep	PRE: 0.05 ± 0.0315 POST: 0.0673 ± 0.012	PRE vs POST	Mann Whitney test	Two-tailed	U = 14073	P = 0.1357
Fig. S8a		Interaction	One-way ANOVA	Fisher's multiple comparisons test	F(8, 44) = 1.129	P = 0.363
Fig. S8b		Interaction	One-way ANOVA	Fisher's multiple comparisons test	F(8, 45) = 1.161	P = 0.3435
Fig. S8c		Interaction	One-way ANOVA	Fisher's multiple comparisons test	F(8, 45) = 1.161	P = 0.5953
Fig. S8d		Interaction	One-way ANOVA	Fisher's multiple comparisons test	F (8, 45) = 0.6272	P = 07505
Fig. S9c	PRE: 1 ± 0.3053 POST: 0.5861 ± 0.1147	PRE vs POST	T-test	Two-tailed	t[4] = 1.539	P = 0.1987
Fig. S9e	PRE: 927.6 ± 118.1 POST: 599.3 ± 96.97	PRE vs POST	T-test	Two-tailed	t[4] = 2.429	P = 0.0721
Fig. S9f	PRE: 56.89 ± 12.69 POST: 82.83 ± 7.299	PRE vs POST	T-test	Two-tailed	t[4] = 3.253	P = 0.0313
Fig. S9g	PRE: 53.1 ± 6.687 POST: 22.29 ± 6.122	PRE vs POST	T-test	Two-tailed	t[4] = 3.327	P = 0.0292
Fig. S10a Wake	PRE: 0.2240 ± 0.0423 POST: 0.1214 ± 0.067	PRE vs POST	Mann Whitney test	Two-tailed	U = 870.5	P = 0.
Fig. S10a Nest	PRE: 0.2486 ± 0.0458 POST: 0.3316 ± 0.0671	PRE vs POST	Mann Whitney test	Two-tailed	U = 891	P = 0.6496
Fig. S10a Sleep	PRE: 0.3127 ± 0.0666 POST: 0.2406 ± 0.0502	PRE vs POST	Mann Whitney test	Two-tailed	U = 862	P = 0.4854
Fig. S10b Wake	PRE: 0.0814 ± 0.0154 POST: 0.0738 ± 0.0197	PRE vs POST	Mann Whitney test	Two-tailed	U = 7306	P = 0.552
Fig. S10b Nest	PRE: 0.0442 ± 0.0244 POST: 0.0694 ± 0.0413	PRE vs POST	Mann Whitney test	Two-tailed	U = 7418	P = 0.6884
Fig. S10b Sleep	PRE: 0.0608 ± 0.0288 POST: 0.0352 ± 0.0226	PRE vs POST	Mann Whitney test	Two-tailed	U = 7356	P = 0.6106
